# Supplementary material for: Identification of Immune-Related Genes for Establishment of Prognostic Index in Hepatocellular Carcinoma
Source: Front Cell Dev Biol. 2021 Nov 2;9:760079. doi: 10.3389/fcell.2021.760079 (PMC8593215; doi:10.3389/fcell.2021.760079)
Supplement: Supplementary file 1 [file Table_1.xls]

## Sheet: 1differentially expressed genes
Table 1: Results of differentially expressed genes(DEGs)
gene	conMean	treatMean	logFC	pValue	fdr
NOC2L	2.92916	3.59002	0.660856	9.79e-16	2.84e-15
KLHL17	0.521323	1.17695	0.655625	1.52e-23	1.44e-22
HES4	0.859393	1.77852	0.91913	1.32e-13	3.21e-13
AGRN	2.5831	3.73359	1.15048	1.97e-15	5.56e-15
C1orf159	0.560429	1.08714	0.526707	1.3e-22	9.82e-22
TNFRSF18	0.277397	0.939063	0.661665	9.11e-14	2.24e-13
TNFRSF4	0.341983	1.49864	1.15665	6.79e-26	1.47e-24
B3GALT6	2.31745	3.01467	0.697219	4.09e-17	1.37e-16
UBE2J2	2.32098	2.92274	0.601765	3.96e-17	1.33e-16
SCNN1D	0.655496	1.16687	0.511376	5.83e-10	1.1e-09
ACAP3	1.26316	1.98926	0.726098	1.06e-19	4.79e-19
PUSL1	1.41031	2.28954	0.879222	7.95e-21	4.3e-20
INTS11	2.36704	3.04777	0.680726	1.33e-19	5.94e-19
DVL1	3.4165	4.04138	0.624883	1.79e-12	3.98e-12
CCNL2	2.3915	3.44337	1.05186	8.17e-18	2.96e-17
ANKRD65	0.400214	1.36034	0.96013	1.85e-09	3.37e-09
VWA1	3.63556	4.28526	0.649701	1.21e-08	2.09e-08
ATAD3B	0.748051	1.45325	0.705199	1.83e-20	9.31e-20
ATAD3A	2.30996	2.93324	0.623274	4.14e-12	8.98e-12
FNDC10	0.365152	0.919662	0.55451	2.4e-07	3.84e-07
CDK11B	2.00716	2.5601	0.552945	2.85e-16	8.73e-16
SLC35E2B	1.08763	1.75286	0.665232	1.84e-13	4.42e-13
GNB1	4.24944	4.90903	0.659589	1.22e-16	3.89e-16
GABRD	0.0820703	1.4244	1.34233	7.34e-30	1.53e-26
FAAP20	1.40214	1.9522	0.550063	2.63e-16	8.1e-16
PEX10	1.50891	2.04152	0.53261	2.32e-13	5.51e-13
TNFRSF14	2.62053	3.20719	0.586669	6.25e-11	1.26e-10
PRXL2B	1.58247	2.61848	1.03601	8.65e-17	2.81e-16
ARHGEF16	0.887527	1.55923	0.671702	1.22e-05	1.76e-05
WRAP73	0.816303	1.38422	0.567917	5.14e-23	4.23e-22
RNF207	0.594427	1.20949	0.615068	3.45e-18	1.29e-17
ACOT7	2.29684	2.84864	0.551806	5.48e-10	1.03e-09
TNFRSF25	0.449049	1.21993	0.77088	3.26e-22	2.25e-21
KLHL21	1.74352	2.71003	0.966514	1.55e-15	4.42e-15
THAP3	1.12936	1.80253	0.673164	1.56e-22	1.16e-21
ERRFI1	6.6227	5.51301	-1.10968	9.98e-12	2.1e-11
RERE	1.79875	2.30749	0.508748	2.05e-08	3.5e-08
ENO1	6.65154	7.51824	0.866701	1.92e-12	4.26e-12
SLC2A5	0.0677244	0.742162	0.674437	2.44e-12	5.39e-12
SLC25A33	2.0095	2.72173	0.712223	1.63e-10	3.18e-10
TMEM201	0.483344	1.28767	0.804322	6.33e-27	2.36e-25
CLSTN1	2.34044	3.15376	0.813315	6.56e-09	1.15e-08
CTNNBIP1	2.22382	2.83402	0.610198	1.17e-15	3.39e-15
LZIC	2.13178	2.65897	0.527195	5.26e-13	1.22e-12
RBP7	1.60399	3.38263	1.77864	1.63e-21	9.97e-21
UBE4B	1.72364	2.22625	0.50261	2.67e-10	5.14e-10
PGD	4.343	5.04357	0.700573	3.83e-09	6.83e-09
DFFA	1.88054	2.4831	0.602566	5.31e-17	1.76e-16
MASP2	5.54434	4.71089	-0.833445	0.0216769	0.025008
SRM	3.66208	4.84797	1.18589	2.34e-23	2.11e-22
EXOSC10	2.19714	2.83233	0.635188	1.2e-17	4.27e-17
MTOR	1.91604	2.4839	0.567862	3.61e-10	6.89e-10
UBIAD1	1.97055	2.49965	0.529093	5.15e-14	1.29e-13
FBXO2	2.8081	3.39353	0.585432	0.00770761	0.00919754
FBXO44	1.85997	2.84649	0.986522	2.06e-19	8.99e-19
FBXO6	2.6536	3.35634	0.702736	9.16e-12	1.93e-11
MAD2L2	2.55522	3.28728	0.732059	1.19e-13	2.91e-13
AGTRAP	2.28031	3.14398	0.863668	3.06e-16	9.35e-16
MTHFR	0.896635	1.50496	0.608324	1.64e-16	5.16e-16
PLOD1	4.57237	5.32257	0.750202	1.02e-14	2.69e-14
MIIP	2.1225	3.11021	0.987705	6.6e-21	3.62e-20
EFHD2	3.73601	4.34468	0.608671	1.62e-10	3.16e-10
AGMAT	4.97738	4.43547	-0.541904	2.71e-05	3.81e-05
PLEKHM2	2.57584	3.43006	0.854214	6.2e-19	2.53e-18
TMEM82	4.46141	2.53071	-1.9307	5.41e-16	1.61e-15
FBLIM1	1.20435	2.38016	1.17581	2.28e-14	5.89e-14
ZBTB17	1.62219	2.35546	0.733276	7.65e-24	7.86e-23
EPHA2	3.64063	2.39012	-1.25051	2.54e-13	6.02e-13
SZRD1	3.39592	4.00506	0.609139	1.97e-15	5.56e-15
CROCC	0.566419	1.19285	0.626428	4.25e-22	2.88e-21
ATP13A2	1.12552	2.04747	0.921956	2.33e-19	1.01e-18
RCC2	2.38571	3.46957	1.08386	2.21e-18	8.45e-18
ALDH4A1	6.61761	5.89946	-0.718145	1.35e-08	2.33e-08
IFFO2	0.899787	1.4689	0.569116	2.89e-11	5.92e-11
MRTO4	2.68081	3.51022	0.829401	1.24e-20	6.49e-20
AKR7A3	6.08048	4.28981	-1.79067	3.43e-13	8.07e-13
PQLC2	2.28631	3.12208	0.835768	6.55e-19	2.67e-18
CAPZB	4.70505	5.34703	0.641978	3.68e-19	1.55e-18
MICOS10	1.56449	2.09197	0.527474	1.93e-13	4.63e-13
NBL1	0.64007	1.17792	0.53785	6.36e-06	9.29e-06
PLA2G2A	5.56295	4.35753	-1.20542	0.00509425	0.00616434
CDA	4.84767	3.43094	-1.41673	1.2e-10	2.37e-10
PINK1	3.28882	2.76507	-0.52375	1.44e-06	2.19e-06
DDOST	4.96928	6.00748	1.0382	3.94e-24	4.36e-23
HP1BP3	2.98645	3.49462	0.508172	3.61e-10	6.89e-10
EIF4G3	1.80301	2.47615	0.673139	2.89e-13	6.82e-13
ALPL	4.81942	3.12542	-1.694	9.69e-16	2.82e-15
RAP1GAP	2.07545	2.73988	0.664433	0.000356667	0.000465939
HSPG2	1.4916	2.16482	0.673218	1.35e-05	1.94e-05
CDC42	4.59511	5.12824	0.533136	5.75e-13	1.33e-12
ZBTB40	0.624687	1.37321	0.748527	5.54e-23	4.54e-22
C1QA	6.48756	5.85661	-0.630946	0.000187799	0.000249635
C1QC	6.19202	5.49067	-0.701352	4.27e-05	5.93e-05
C1QB	6.24722	5.49578	-0.75144	3.74e-05	5.21e-05
EPHB2	0.145454	0.665199	0.519746	3.73e-08	6.26e-08
KDM1A	2.16829	2.89365	0.725357	5.94e-22	3.92e-21
HNRNPR	2.37718	3.12692	0.749743	2.58e-18	9.78e-18
ZNF436	0.75926	1.33583	0.576567	1.99e-19	8.71e-19
ASAP3	1.3095	2.13498	0.825481	9.28e-14	2.28e-13
E2F2	0.0594623	0.561335	0.501872	3.43e-25	5.47e-24
LYPLA2	4.48165	5.04678	0.565129	4.98e-13	1.16e-12
GALE	3.54429	4.12136	0.577069	2.02e-11	4.17e-11
HMGCL	5.34898	4.48368	-0.865301	2.52e-16	7.8e-16
SYF2	2.86585	3.49543	0.629581	1.66e-19	7.37e-19
RSRP1	1.09729	2.06102	0.963725	5.56e-20	2.62e-19
TMEM50A	3.44043	4.2925	0.85207	6.3e-21	3.47e-20
MAN1C1	2.29079	1.28603	-1.00476	8.84e-17	2.86e-16
SELENON	2.70197	3.6916	0.989627	3.6e-17	1.22e-16
STMN1	1.47313	3.44769	1.97456	1.9e-27	1.1e-25
CEP85	0.710866	1.39134	0.680479	3.24e-17	1.1e-16
SH3BGRL3	4.7536	5.44376	0.690165	1.75e-08	3.01e-08
UBXN11	1.02204	1.86246	0.840417	3.03e-18	1.14e-17
DHDDS	1.90421	2.42836	0.524158	3.33e-14	8.5e-14
HMGN2	4.54494	5.30171	0.756778	1.45e-14	3.81e-14
SFN	0.779758	3.29032	2.51056	3.83e-16	1.16e-15
GPN2	1.7641	2.36668	0.602582	2.19e-21	1.31e-20
GPATCH3	2.0747	2.93249	0.857793	2.95e-24	3.4e-23
NR0B2	6.02536	5.05146	-0.973907	4.84e-07	7.6e-07
TRNP1	1.48216	2.52621	1.04406	0.000105567	0.000142702
FCN3	5.41502	1.38938	-4.02564	1.09e-27	7.48e-26
WASF2	2.28261	3.38283	1.10022	1.11e-19	5e-19
PPP1R8	2.654	3.18046	0.526466	2.35e-15	6.58e-15
RPA2	2.89984	3.6482	0.748367	1.11e-17	3.98e-17
DNAJC8	3.71739	4.40783	0.690444	3.2e-21	1.86e-20
RCC1	1.94608	2.8479	0.901817	2.63e-19	1.13e-18
TRNAU1AP	1.08645	1.77981	0.693361	4.72e-23	3.92e-22
TAF12	2.28166	2.89168	0.610026	2.13e-15	5.99e-15
MECR	1.91295	2.45538	0.542427	1.31e-17	4.63e-17
ZCCHC17	2.33532	3.18616	0.85084	1.85e-23	1.73e-22
SERINC2	5.27382	5.85396	0.580142	3.94e-07	6.21e-07
KHDRBS1	3.93467	4.62983	0.695166	4.07e-19	1.7e-18
TXLNA	3.18115	3.8389	0.657751	2.3e-15	6.46e-15
CCDC28B	0.337739	1.30897	0.971234	2.63e-24	3.07e-23
IQCC	0.260541	0.868134	0.607593	6.59e-27	2.42e-25
TMEM234	0.790725	1.41792	0.627192	2.16e-22	1.54e-21
EIF3I	5.70214	6.35791	0.655761	7.47e-16	2.19e-15
HDAC1	3.37536	4.22212	0.846754	6.77e-19	2.75e-18
MARCKSL1	4.05868	4.93466	0.875976	1.46e-07	2.37e-07
ZBTB8OS	1.73088	2.43162	0.700742	1.85e-22	1.35e-21
RBBP4	2.28969	3.08901	0.799326	1.98e-18	7.62e-18
KIAA1522	1.87279	3.54586	1.67307	2.91e-24	3.36e-23
YARS	2.64486	3.22651	0.58164	4.57e-11	9.26e-11
FNDC5	2.62019	2.029	-0.591186	0.000818116	0.00104752
TMEM54	1.90833	2.76617	0.857834	3.35e-06	4.99e-06
ZNF362	1.92612	2.58877	0.662651	7.62e-16	2.24e-15
SFPQ	3.47436	4.19371	0.719349	1.31e-14	3.43e-14
NCDN	1.17449	1.92855	0.754053	2.93e-20	1.45e-19
PSMB2	4.14473	4.69502	0.550285	5.82e-14	1.45e-13
C1orf216	1.1593	1.84623	0.686933	1.02e-16	3.29e-16
ADPRHL2	3.12764	3.84933	0.721698	1.18e-16	3.77e-16
TRAPPC3	2.935	3.61057	0.675567	1.47e-22	1.09e-21
MAP7D1	2.01215	2.86017	0.848016	9.39e-18	3.38e-17
EVA1B	1.70234	2.46718	0.764841	2.53e-11	5.2e-11
LSM10	3.41559	3.95899	0.543404	9.02e-13	2.05e-12
MRPS15	4.03413	4.72683	0.692701	3.53e-17	1.19e-16
GNL2	2.2955	3.08943	0.793927	2.41e-20	1.21e-19
C1orf109	0.937909	1.49355	0.55564	2.47e-16	7.65e-16
CDCA8	0.311201	1.90924	1.59803	5.26e-28	4.91e-26
MANEAL	1.60634	2.57291	0.966565	6.21e-15	1.67e-14
C1orf122	2.94502	3.60087	0.655849	1.43e-10	2.81e-10
SF3A3	2.84187	3.55356	0.711691	7.59e-21	4.11e-20
FHL3	1.68519	2.63572	0.950526	7.69e-16	2.26e-15
UTP11	2.11576	2.7039	0.588136	4.75e-19	1.97e-18
RRAGC	1.4137	2.00867	0.594972	9.02e-17	2.92e-16
MYCBP	1.48862	2.09628	0.607656	1.16e-17	4.14e-17
NDUFS5	6.97725	7.5006	0.523346	1.88e-08	3.22e-08
PABPC4	3.46582	4.06833	0.602505	3.59e-13	8.43e-13
HEYL	1.12979	1.79396	0.664177	4.5e-05	6.24e-05
TRIT1	1.68918	2.22713	0.537956	7.54e-16	2.21e-15
MFSD2A	4.88679	2.13941	-2.74737	2.32e-17	7.98e-17
CAP1	4.68521	5.29956	0.614354	7.56e-14	1.87e-13
PPT1	3.26261	4.0195	0.756886	2.21e-10	4.28e-10
ZMPSTE24	3.32909	4.06955	0.740463	7.9e-19	3.19e-18
EXO5	0.825371	1.35317	0.527797	1.53e-16	4.82e-16
NFYC	2.30641	2.97222	0.665814	5.07e-20	2.41e-19
SCMH1	1.40544	2.11451	0.70907	2.97e-16	9.08e-16
PPIH	2.17621	3.1536	0.977389	2.14e-22	1.52e-21
YBX1	6.28379	6.94185	0.658064	5.8e-16	1.72e-15
P3H1	1.80615	2.72735	0.921202	2.6e-24	3.05e-23
SVBP	2.25265	2.96219	0.709532	2.52e-12	5.56e-12
ZNF691	1.65655	2.41847	0.761914	9.6e-23	7.44e-22
SLC2A1	0.712281	1.28036	0.568076	3.92e-05	5.46e-05
EBNA1BP2	3.0274	3.87801	0.850613	3.95e-20	1.9e-19
CDC20	0.363093	2.78583	2.42273	3.49e-28	4.11e-26
ELOVL1	3.12439	4.39858	1.27419	2.75e-26	7.17e-25
MED8	3.28645	3.97309	0.686644	1.73e-20	8.85e-20
HYI	1.98048	2.49211	0.511631	2.55e-11	5.24e-11
PTPRF	4.01649	4.82593	0.809443	5.86e-12	1.26e-11
KDM4A	2.17638	2.69184	0.51546	3.18e-09	5.69e-09
IPO13	1.97853	2.83417	0.855637	2.32e-24	2.77e-23
DPH2	1.8551	2.93044	1.07534	4.66e-25	7.03e-24
ATP6V0B	4.231	5.12631	0.895309	1.14e-18	4.5e-18
B4GALT2	2.74808	3.5065	0.758428	1.47e-17	5.17e-17
CCDC24	0.673935	1.39331	0.719371	9.96e-19	3.98e-18
SLC6A9	0.212237	0.844808	0.63257	4.04e-15	1.11e-14
DMAP1	2.01579	2.70503	0.689242	2.47e-21	1.46e-20
ERI3	3.14405	4.02329	0.879234	2.29e-24	2.74e-23
RNF220	1.62475	2.43294	0.808186	2.48e-25	4.21e-24
KIF2C	0.158106	1.63192	1.47382	2.11e-28	3.46e-26
RPS8	6.79573	7.69826	0.902523	1.54e-16	4.87e-16
ZSWIM5	0.267489	0.994274	0.726785	7.46e-12	1.58e-11
MUTYH	1.05684	1.75103	0.694194	3.59e-21	2.07e-20
CCDC163	0.255397	0.829233	0.573836	1.38e-22	1.04e-21
PRDX1	6.94512	7.64544	0.700318	6.41e-13	1.47e-12
NASP	2.1025	2.98775	0.88525	9.58e-20	4.37e-19
TMEM69	2.24633	3.02842	0.782097	1.56e-20	8.03e-20
MAST2	1.09549	2.16758	1.07209	2.86e-26	7.42e-25
PIK3R3	0.738179	1.34527	0.607087	1.9e-18	7.31e-18
POMGNT1	2.6364	3.41401	0.777611	1.83e-20	9.31e-20
RAD54L	0.0680534	0.742654	0.674601	1.82e-25	3.27e-24
UQCRH	4.87403	5.9459	1.07187	2.01e-22	1.45e-21
CYP4A11	7.80973	5.33475	-2.47499	1.82e-24	2.26e-23
CYP4A22	5.82768	3.59317	-2.23451	1.17e-20	6.15e-20
PDZK1IP1	1.57158	3.42598	1.8544	5.88e-05	8.09e-05
STIL	0.108475	0.675035	0.566559	2.79e-26	7.24e-25
SLC5A9	1.37072	2.00735	0.636624	2.84e-06	4.24e-06
FAF1	1.94313	2.65333	0.710201	2.5e-24	2.95e-23
CDKN2C	0.760465	2.41143	1.65096	3.01e-28	3.96e-26
TTC39A	0.126481	0.927962	0.801482	1.76e-17	6.15e-17
NRDC	3.49104	4.17745	0.686409	2.71e-21	1.59e-20
RAB3B	0.0726677	0.851084	0.778416	8e-18	2.9e-17
TXNDC12	3.50302	4.15376	0.65074	7.68e-21	4.16e-20
KTI12	1.70908	2.27299	0.563904	1.33e-17	4.72e-17
CC2D1B	1.6793	2.43889	0.759591	4.26e-25	6.52e-24
ORC1	0.144247	1.06135	0.917105	3.62e-26	9.01e-25
PRPF38A	1.87019	2.42722	0.557035	3.59e-15	9.89e-15
GPX7	1.25012	1.92539	0.675265	0.000302397	0.000396859
COA7	2.13852	2.80436	0.665842	3.68e-16	1.12e-15
SCP2	6.19654	5.13549	-1.06105	8.62e-13	1.97e-12
PODN	1.68548	1.10363	-0.581847	2.94e-07	4.67e-07
CPT2	4.67547	3.93484	-0.740634	2.48e-12	5.46e-12
MAGOH	3.32136	4.09812	0.77676	1.67e-21	1.02e-20
NDC1	1.47045	2.20088	0.730433	4.53e-20	2.16e-19
YIPF1	3.58581	4.18896	0.603154	1.39e-17	4.91e-17
HSPB11	1.8416	2.71144	0.869846	3.78e-23	3.21e-22
LRRC42	2.64321	3.56949	0.926287	4.45e-19	1.85e-18
LDLRAD1	0.0675707	0.78289	0.715319	2.57e-15	7.17e-15
FAM151A	1.86487	0.86059	-1.00428	3.56e-12	7.76e-12
PARS2	1.15114	1.75247	0.601334	8.65e-20	3.97e-19
PCSK9	2.29238	3.2579	0.965521	6.16e-10	1.16e-09
PLPP3	5.08437	3.91787	-1.1665	3.08e-17	1.05e-16
PRKAA2	0.337607	1.09784	0.760237	2.3e-10	4.45e-10
C8A	7.66537	5.76535	-1.90002	1.4e-21	8.64e-21
C8B	7.71272	6.24371	-1.469	2.58e-19	1.11e-18
TACSTD2	1.91824	0.878975	-1.03927	1.97e-14	5.13e-14
JUN	5.9514	4.97304	-0.978365	1.18e-09	2.18e-09
CYP2J2	5.11279	4.19765	-0.915147	5.17e-11	1.04e-10
USP1	1.76447	2.5193	0.754829	6.89e-16	2.03e-15
ANGPTL3	7.09874	6.04426	-1.05447	6.28e-09	1.11e-08
ALG6	1.15062	1.82287	0.672249	2.7e-24	3.14e-23
ITGB3BP	0.587019	1.25196	0.66494	2.88e-21	1.68e-20
PGM1	5.87817	5.10811	-0.770064	1.11e-13	2.71e-13
RAVER2	0.400899	0.918575	0.517676	4.28e-06	6.32e-06
DNAJC6	0.107878	0.696116	0.588237	1.97e-21	1.18e-20
LEPR	3.88835	3.00649	-0.881854	1.68e-05	2.4e-05
SLC35D1	4.21315	3.39025	-0.8229	7.61e-15	2.04e-14
GADD45A	5.12917	4.58892	-0.540253	7.66e-05	0.000104493
DIRAS3	1.83058	0.51358	-1.317	2.04e-22	1.46e-21
DEPDC1	0.057021	0.81235	0.755329	9.69e-27	3.22e-25
SRSF11	2.39833	3.08113	0.682806	1.84e-12	4.08e-12
CTH	5.04223	3.77071	-1.27152	1.4e-08	2.41e-08
ZRANB2	2.16112	2.98008	0.818955	1.93e-19	8.43e-19
ACADM	4.98263	4.10149	-0.881131	2.07e-11	4.28e-11
RABGGTB	2.45858	3.23655	0.777971	1.73e-21	1.05e-20
USP33	1.8765	2.37932	0.502814	3.48e-12	7.6e-12
FUBP1	2.01614	2.78099	0.764853	8.63e-15	2.3e-14
GIPC2	2.54749	1.79292	-0.754564	5.65e-10	1.06e-09
GNG5	5.48537	6.05009	0.564724	4.84e-12	1.04e-11
SSX2IP	1.02323	1.62862	0.605394	2.01e-08	3.43e-08
C1orf52	1.29115	1.79414	0.502989	2.69e-18	1.02e-17
CCN1	5.39447	3.85387	-1.54059	1.35e-14	3.53e-14
GBP1	3.61891	3.06353	-0.555381	0.000186884	0.000248447
GBP2	2.04176	3.61793	1.57617	9.02e-19	3.62e-18
GBP7	3.99996	2.6627	-1.33726	1.42e-08	2.44e-08
LRRC8D	2.28858	3.05689	0.76831	6.66e-18	2.44e-17
CDC7	0.251231	1.06478	0.813552	3.18e-24	3.61e-23
TGFBR3	2.15842	1.60203	-0.556392	2.84e-08	4.8e-08
GLMN	0.60211	1.22437	0.622263	1.09e-25	2.12e-24
RPL5	6.6534	7.47835	0.824942	5.41e-16	1.61e-15
FNBP1L	1.72183	2.43814	0.716301	2.13e-12	4.72e-12
DNTTIP2	2.07734	2.65098	0.573643	7.24e-16	2.13e-15
SLC44A3	1.46332	2.39606	0.932746	1.72e-10	3.36e-10
CNN3	4.73477	5.33703	0.602261	9.32e-11	1.85e-10
TMEM56	4.54955	3.5319	-1.01765	3.73e-14	9.49e-14
DPYD	3.28904	2.75021	-0.538822	6.13e-05	8.42e-05
AGL	2.94619	2.08733	-0.858863	9.11e-17	2.95e-16
SASS6	0.349719	0.889502	0.539783	4.85e-20	2.31e-19
RTCA	2.39431	3.08604	0.691729	1.3e-21	8.09e-21
DPH5	1.97277	2.64431	0.671546	7.02e-22	4.59e-21
GPSM2	0.182532	0.688527	0.505994	1e-24	1.36e-23
TMEM167B	2.42018	3.01765	0.597467	1.72e-17	6.03e-17
PSRC1	0.432202	1.35788	0.925676	8.08e-20	3.72e-19
SORT1	1.22743	2.59417	1.36673	3.08e-17	1.05e-16
PSMA5	3.66824	4.17472	0.506486	9.77e-13	2.21e-12
CYB561D1	0.33387	0.935718	0.601848	3.68e-21	2.11e-20
AMPD2	2.36913	2.96169	0.592553	7.54e-13	1.73e-12
EPS8L3	0.135102	1.9143	1.7792	2.94e-19	1.26e-18
STRIP1	1.13701	1.69474	0.55773	2.66e-17	9.09e-17
SLC16A4	1.57744	0.838707	-0.738735	3.28e-12	7.17e-12
LAMTOR5	3.65573	4.46439	0.808662	3.55e-22	2.44e-21
DRAM2	2.573	3.35766	0.784665	1.21e-20	6.35e-20
WDR77	2.18443	2.88056	0.696134	7.25e-21	3.95e-20
C1orf162	2.16512	1.60178	-0.563344	1.87e-08	3.2e-08
DDX20	0.858848	1.37837	0.519523	3.33e-20	1.62e-19
KCND3	2.28456	1.02406	-1.2605	1.78e-18	6.88e-18
CAPZA1	3.54682	4.16789	0.621071	3.43e-13	8.07e-13
MOV10	2.82981	3.63764	0.807834	1.2e-19	5.39e-19
RHOC	4.14427	5.22817	1.0839	3.72e-19	1.57e-18
AP4B1	0.915217	1.46651	0.551295	1.42e-21	8.74e-21
DCLRE1B	0.584222	1.18668	0.602461	7.08e-21	3.87e-20
OLFML3	3.00941	1.79391	-1.2155	4.68e-15	1.27e-14
NRAS	2.72354	3.52621	0.802671	7.64e-17	2.49e-16
ATP1A1	4.78865	5.8081	1.01944	2.76e-14	7.07e-14
CD58	1.34684	2.2433	0.896458	8.95e-20	4.1e-19
IGSF3	0.294746	1.32356	1.02882	8.68e-16	2.54e-15
PTGFRN	1.77895	2.68751	0.908566	7.15e-14	1.77e-13
TRIM45	0.170405	0.867965	0.69756	1.92e-25	3.4e-24
TENT5C	1.813	1.2936	-0.519399	2.82e-08	4.77e-08
TBX15	3.11023	1.7091	-1.40113	6.78e-12	1.45e-11
HAO2	6.35937	3.13327	-3.2261	1.58e-20	8.11e-20
PHGDH	4.49149	3.14873	-1.34276	2.77e-11	5.68e-11
HMGCS2	9.31114	8.1401	-1.17104	5.83e-10	1.1e-09
PDZK1	3.48446	4.49681	1.01235	2.74e-16	8.41e-16
RNF115	1.56678	2.19166	0.624876	5.61e-21	3.12e-20
POLR3C	1.96671	2.92063	0.953921	1.45e-22	1.08e-21
NUDT17	0.273732	1.02915	0.755423	1.8e-25	3.24e-24
PIAS3	0.822893	1.71392	0.891031	9.92e-22	6.28e-21
PEX11B	3.3659	4.17792	0.812015	7.59e-21	4.11e-20
RBM8A	2.98295	3.93803	0.955083	1.03e-25	2.03e-24
LIX1L	2.22971	3.09531	0.8656	4.99e-18	1.84e-17
PRKAB2	2.63946	3.6832	1.04374	9.79e-16	2.84e-15
CHD1L	2.97092	4.09389	1.12297	2.88e-21	1.68e-20
BCL9	0.851454	1.92539	1.07394	2.14e-22	1.52e-21
ACP6	0.768683	1.39297	0.624283	2.41e-20	1.21e-19
GJA5	0.600627	1.52341	0.92278	5.86e-16	1.74e-15
HIST2H2BE	1.86289	2.55133	0.688437	5.03e-07	7.88e-07
HIST2H2AC	0.789981	1.55615	0.766172	8.39e-15	2.24e-14
BOLA1	2.59157	3.77071	1.17914	3.13e-25	5.09e-24
SF3B4	3.52045	5.03526	1.51481	3.52e-27	1.64e-25
MTMR11	0.559037	1.60458	1.04555	5.98e-16	1.77e-15
OTUD7B	1.42429	1.98685	0.562565	1.41e-16	4.46e-16
VPS45	1.23613	2.44087	1.20474	1.03e-29	1.54e-26
ANP32E	2.93894	3.72587	0.786931	2.06e-16	6.4e-16
APH1A	5.05135	5.94989	0.898544	1e-21	6.35e-21
CIART	0.674579	1.70173	1.02716	1.71e-15	4.87e-15
MRPS21	4.0784	5.45034	1.37194	2.44e-26	6.61e-25
PRPF3	1.58046	2.76641	1.18595	8.37e-27	2.87e-25
RPRD2	1.78971	2.5276	0.737881	9.5e-17	3.06e-16
TARS2	2.93481	3.61084	0.676031	1.31e-16	4.16e-16
ECM1	3.75913	1.4675	-2.29163	4.24e-27	1.84e-25
ENSA	3.80893	4.87328	1.06435	3.04e-27	1.47e-25
GOLPH3L	1.77967	2.95089	1.17122	1.04e-25	2.05e-24
CTSK	1.48769	2.23272	0.745029	9.3e-07	1.43e-06
ARNT	2.89755	3.40369	0.506136	1.09e-09	2.02e-09
SETDB1	1.44139	2.41053	0.969146	6.34e-25	9.21e-24
CERS2	6.03936	6.78239	0.743028	3.96e-15	1.09e-14
ANXA9	3.7625	4.38862	0.626124	2.43e-08	4.13e-08
MINDY1	2.16517	2.9806	0.815437	1.54e-16	4.87e-16
PRUNE1	2.094	3.23596	1.14196	5.02e-23	4.14e-22
C1orf56	1.85848	2.61495	0.756477	4.93e-17	1.64e-16
CDC42SE1	2.63264	3.53602	0.903378	4.79e-16	1.43e-15
MLLT11	0.47949	0.989702	0.510213	6.63e-06	9.67e-06
GABPB2	0.620015	1.12642	0.506402	7.9e-19	3.19e-18
SEMA6C	0.805285	1.87766	1.07237	7.08e-21	3.87e-20
SCNM1	1.57229	3.02491	1.45262	3.13e-28	4e-26
LYSMD1	1.32185	2.2716	0.949754	1.28e-25	2.44e-24
VPS72	1.87435	3.19212	1.31776	2.11e-28	3.46e-26
PIP5K1A	2.11719	2.86104	0.743855	1.21e-14	3.19e-14
PSMD4	4.76212	6.28074	1.51862	2.02e-28	3.46e-26
ZNF687	1.55262	2.69782	1.1452	2.01e-22	1.45e-21
PI4KB	2.32146	3.49333	1.17186	1.67e-26	4.92e-25
RFX5	1.60525	2.96706	1.36182	2.23e-23	2.02e-22
PSMB4	5.74818	7.01773	1.26955	2.52e-28	3.64e-26
POGZ	1.60008	2.61987	1.01979	5.67e-23	4.64e-22
TUFT1	1.1298	2.08341	0.953605	4.35e-17	1.45e-16
SNX27	1.66307	2.67331	1.01024	2.55e-23	2.28e-22
MRPL9	3.25342	4.3709	1.11748	9.91e-26	1.98e-24
TDRKH	0.672021	1.59182	0.919796	1.52e-20	7.86e-20
THEM5	0.721024	1.96803	1.247	3.65e-23	3.11e-22
THEM4	1.41008	2.26283	0.852752	1.04e-24	1.4e-23
S100A10	4.55973	6.16629	1.60656	1.88e-18	7.24e-18
S100A11	4.99329	5.89745	0.904158	2.44e-05	3.45e-05
S100A9	4.24279	3.57376	-0.669031	2.83e-05	3.97e-05
S100A8	2.69918	1.46641	-1.23276	4.04e-13	9.45e-13
S100A6	4.48648	5.4246	0.938114	7.24e-05	9.89e-05
S100A4	3.15143	3.78141	0.62998	0.000222603	0.000294461
S100A13	2.75389	3.42407	0.67018	4.62e-05	6.4e-05
S100A1	0.424709	1.17879	0.754076	7.33e-12	1.56e-11
CHTOP	2.55226	3.58871	1.03645	2.48e-27	1.31e-25
SNAPIN	3.08636	4.24901	1.16265	1.65e-28	3.35e-26
ILF2	4.22862	5.7024	1.47377	1.08e-27	7.42e-26
INTS3	1.41695	2.27789	0.860938	4.17e-17	1.4e-16
SLC27A3	2.80282	3.4419	0.63908	2e-06	3.01e-06
GATAD2B	1.38426	2.1605	0.77624	2.17e-21	1.29e-20
DENND4B	1.32521	2.5098	1.18459	8.59e-26	1.76e-24
CRTC2	2.78516	3.82499	1.03984	9.65e-26	1.94e-24
SLC39A1	4.17702	5.40511	1.22809	9.16e-26	1.85e-24
CREB3L4	1.53469	2.62891	1.09422	5.87e-25	8.64e-24
JTB	5.88648	6.82752	0.941041	3.31e-23	2.87e-22
RAB13	4.23128	5.00266	0.771382	2.13e-20	1.07e-19
RPS27	7.77633	8.86788	1.09155	1.38e-18	5.42e-18
TPM3	3.55291	4.6422	1.0893	1.5e-23	1.43e-22
C1orf43	5.7814	6.6908	0.9094	1.92e-25	3.4e-24
UBAP2L	2.46226	3.84201	1.37975	1.9e-26	5.43e-25
HAX1	4.49466	5.52069	1.02602	1.97e-25	3.45e-24
ATP8B2	0.801789	1.37495	0.573162	9.7e-08	1.59e-07
IL6R	3.30915	3.9886	0.679451	5.47e-07	8.55e-07
UBE2Q1	3.27232	4.50048	1.22816	4.06e-28	4.46e-26
ADAR	4.0457	4.96876	0.923068	4.15e-18	1.54e-17
PMVK	4.97256	6.0785	1.10594	1.54e-22	1.15e-21
PBXIP1	4.05277	4.94215	0.88938	1.89e-20	9.62e-20
PYGO2	2.31595	3.86473	1.54878	4.38e-29	2.62e-26
SHC1	3.68709	5.01146	1.32438	5.37e-26	1.22e-24
CKS1B	1.94674	3.3734	1.42666	1.43e-27	9.17e-26
FLAD1	2.40087	3.75465	1.35378	1.85e-29	1.61e-26
ZBTB7B	2.93345	4.06459	1.13115	7.16e-21	3.91e-20
ADAM15	2.08888	3.59728	1.50841	1.42e-26	4.33e-25
EFNA4	1.42771	2.98522	1.55751	1.78e-26	5.18e-25
EFNA3	0.310825	1.1955	0.88468	3.03e-22	2.1e-21
EFNA1	5.44514	6.66111	1.21597	2.68e-17	9.18e-17
SLC50A1	3.37433	4.94431	1.56998	7.74e-26	1.62e-24
DPM3	4.92467	5.78744	0.86277	9.6e-13	2.18e-12
KRTCAP2	1.74069	3.07827	1.33758	5.18e-29	2.62e-26
THBS3	1.12761	2.01609	0.888479	5.02e-22	3.36e-21
MTX1	1.7723	2.72858	0.956282	3.72e-26	9.17e-25
GBA	2.69315	4.36027	1.66712	3.64e-28	4.24e-26
FAM189B	1.22648	2.83959	1.61311	5.25e-29	2.62e-26
SCAMP3	3.64939	5.3496	1.70021	3.71e-29	2.47e-26
CLK2	1.85741	3.1537	1.29629	2.88e-27	1.43e-25
HCN3	2.51337	3.09757	0.584199	5.53e-06	8.11e-06
FDPS	4.25266	5.59417	1.34151	2.58e-16	7.95e-16
RUSC1	0.994805	2.23036	1.23556	1.28e-26	4e-25
ASH1L	1.2205	1.89441	0.673912	1.22e-12	2.75e-12
MSTO1	0.693209	1.94958	1.25637	4.75e-30	1.46e-26
YY1AP1	2.25241	3.22296	0.970548	1.04e-23	1.04e-22
DAP3	3.4643	4.66009	1.19579	3.79e-28	4.37e-26
GON4L	0.787566	1.49065	0.703084	1.02e-21	6.42e-21
RIT1	1.29771	2.12496	0.827251	1.09e-21	6.85e-21
KHDC4	1.14654	2.41969	1.27315	6.68e-27	2.43e-25
ARHGEF2	0.975563	1.87147	0.895909	1.18e-15	3.42e-15
SSR2	3.63085	5.22112	1.59027	8.87e-29	2.86e-26
UBQLN4	2.27535	3.51592	1.24057	2.39e-25	4.07e-24
LAMTOR2	4.73358	5.76912	1.03553	8.19e-23	6.44e-22
MEX3A	0.244726	0.897897	0.653171	7.86e-21	4.25e-20
LMNA	4.34933	5.74577	1.39644	2.92e-23	2.57e-22
SLC25A44	2.70771	3.2626	0.554888	5.52e-12	1.18e-11
PMF1-BGLAP	0.688924	1.2076	0.518675	2.02e-12	4.49e-12
PMF1	2.8079	3.89112	1.08322	2.5e-22	1.76e-21
PAQR6	0.275391	0.862546	0.587155	5.2e-17	1.72e-16
SMG5	2.88638	4.63705	1.75068	2.8e-27	1.41e-25
TMEM79	0.704819	1.59558	0.89076	9.29e-28	6.96e-26
GLMP	3.30821	4.72358	1.41538	4.56e-22	3.08e-21
CCT3	4.69645	6.33262	1.63617	5.25e-29	2.62e-26
TSACC	0.32137	1.00878	0.687409	3.95e-22	2.7e-21
MEF2D	2.22629	3.19344	0.967145	5.47e-23	4.49e-22
IQGAP3	0.193451	1.64693	1.45348	3.67e-26	9.11e-25
NAXE	4.66797	5.92274	1.25477	7.44e-26	1.58e-24
GPATCH4	1.95145	3.08434	1.13289	4.04e-24	4.45e-23
NES	1.45104	2.72383	1.27279	6.16e-22	4.06e-21
ISG20L2	1.93005	2.84875	0.918699	1.85e-24	2.28e-23
RRNAD1	2.69518	3.52676	0.831579	1.12e-22	8.6e-22
MRPL24	4.89869	6.10761	1.20892	5.67e-24	6.02e-23
HDGF	5.85714	6.58292	0.725788	1.19e-20	6.28e-20
PRCC	2.78072	4.12029	1.33957	1.27e-28	3.17e-26
ARHGEF11	1.44378	2.69803	1.25424	5.61e-23	4.59e-22
ETV3	1.17947	1.71429	0.534816	2.73e-13	6.46e-13
CD5L	4.4117	1.51664	-2.89506	5.66e-22	3.75e-21
CD1D	2.57025	1.45406	-1.11619	3.35e-15	9.25e-15
APCS	10.2507	8.73879	-1.51194	2.04e-09	3.7e-09
CRP	8.9083	7.00239	-1.90591	0.00098859	0.00125893
DUSP23	5.4649	6.51977	1.05486	7.11e-18	2.59e-17
SLAMF8	0.833335	1.42101	0.587672	3.44e-07	5.44e-07
TAGLN2	5.71863	7.13287	1.41424	1.87e-20	9.52e-20
PIGM	1.65786	2.43438	0.776523	6.99e-23	5.57e-22
IGSF8	4.42228	5.31782	0.895537	7.42e-14	1.84e-13
PEA15	3.6442	5.27526	1.63106	3.57e-27	1.66e-25
DCAF8	2.93099	3.59873	0.66774	1.14e-20	6.01e-20
COPA	4.1761	5.17613	1.00004	4.54e-21	2.56e-20
NCSTN	3.87772	4.84224	0.964524	3.18e-20	1.56e-19
F11R	4.18563	4.80712	0.62149	1.82e-08	3.11e-08
TSTD1	4.15968	4.67186	0.512179	1.05e-08	1.82e-08
USF1	3.19399	4.47556	1.28157	1.32e-28	3.23e-26
KLHDC9	1.27608	1.98685	0.710769	1.92e-09	3.5e-09
PFDN2	5.16154	6.2545	1.09296	1.32e-22	9.93e-22
NIT1	3.31032	3.84672	0.536409	9.7e-15	2.57e-14
DEDD	2.66378	3.72837	1.06459	1.55e-27	9.59e-26
UFC1	4.01064	5.27159	1.26095	7.38e-28	5.98e-26
USP21	1.12393	2.30674	1.18281	1.87e-27	1.09e-25
PPOX	1.12692	2.28392	1.157	1.44e-29	1.61e-26
B4GALT3	2.1886	3.32246	1.13386	2.07e-25	3.62e-24
NDUFS2	5.06889	5.68542	0.616535	3.19e-16	9.72e-16
TOMM40L	1.5911	3.38383	1.79273	4.12e-30	1.46e-26
NR1I3	4.29526	3.49034	-0.804919	0.00413904	0.00504465
MPZ	0.650197	1.86843	1.21823	1.33e-10	2.62e-10
SDHC	2.8052	3.34255	0.53735	7.18e-15	1.93e-14
FCGR3A	3.73898	2.93292	-0.806065	1.09e-06	1.67e-06
FCGR2B	1.39195	0.539469	-0.852479	1.3e-18	5.1e-18
DUSP12	1.55678	2.70098	1.14421	1.88e-26	5.38e-25
ATF6	2.76381	3.39328	0.62947	6.83e-13	1.57e-12
OLFML2B	0.28513	1.64198	1.35685	2.35e-27	1.28e-25
C1orf226	1.48999	2.18136	0.691377	3.64e-12	7.93e-12
UHMK1	3.08087	3.67812	0.597249	5.02e-12	1.08e-11
HSD17B7	1.57711	2.3987	0.821594	2.15e-14	5.58e-14
RGS5	2.08741	3.61331	1.5259	1.51e-18	5.88e-18
NUF2	0.0955603	1.35874	1.26318	1.74e-28	3.35e-26
MGST3	2.69793	3.35942	0.661497	1.91e-17	6.66e-17
TMCO1	3.75187	4.83123	1.07935	1.23e-27	8.08e-26
UCK2	0.966285	2.38596	1.41967	2.02e-28	3.46e-26
POGK	1.64819	2.58237	0.934179	6.09e-20	2.86e-19
TADA1	2.3251	2.96465	0.639552	8.74e-11	1.74e-10
MPZL1	2.10582	3.26047	1.15465	5.4e-22	3.59e-21
MPC2	5.65011	6.54884	0.898731	1.58e-21	9.64e-21
TIPRL	2.82666	3.7649	0.938236	1.54e-25	2.82e-24
SFT2D2	1.69339	2.47934	0.785948	2.41e-20	1.21e-19
DPT	2.99753	1.21368	-1.78386	1.35e-16	4.29e-16
ATP1B1	5.41355	6.40204	0.98849	1e-12	2.27e-12
BLZF1	1.61421	2.44528	0.831071	3.07e-20	1.51e-19
C1orf112	0.46432	1.02714	0.562825	7.68e-15	2.05e-14
METTL18	1.27652	2.28511	1.00859	4.61e-25	6.96e-24
KIFAP3	1.85245	2.60907	0.756613	3.73e-20	1.8e-19
GORAB	1.04195	1.77966	0.737713	2.21e-14	5.73e-14
FMO3	7.03576	5.7148	-1.32097	3.5e-08	5.88e-08
FMO1	0.246994	0.754855	0.50786	0.00398112	0.0048586
PRRC2C	2.18304	2.98956	0.806521	5.8e-15	1.57e-14
VAMP4	1.32488	1.87178	0.546905	1.44e-17	5.07e-17
EEF1AKNMT	2.35064	3.30402	0.953375	2.49e-23	2.23e-22
PIGC	1.53127	2.76758	1.23631	3.05e-28	3.97e-26
SUCO	1.2353	2.39912	1.16382	1.89e-25	3.37e-24
TNFSF4	0.24458	0.80489	0.560311	1.01e-18	4.02e-18
CENPL	0.155968	0.887382	0.731413	3.31e-28	4e-26
DARS2	2.00968	3.11938	1.1097	1.21e-23	1.18e-22
CACYBP	2.24204	3.59153	1.34949	6e-27	2.31e-25
MRPS14	2.68692	3.4709	0.78398	2.27e-25	3.91e-24
COP1	2.47931	3.56112	1.08181	8.26e-27	2.86e-25
ANGPTL1	1.92657	1.00996	-0.916613	6.76e-14	1.68e-13
FAM20B	2.32193	3.34416	1.02223	1.2e-25	2.32e-24
TOR3A	2.45261	3.60496	1.15235	1.3e-18	5.1e-18
ABL2	0.708419	1.30991	0.601488	2.1e-20	1.06e-19
TOR1AIP2	2.50222	3.12465	0.622431	2.43e-13	5.76e-13
CEP350	1.10973	1.77181	0.662075	1.9e-18	7.31e-18
ACBD6	1.17019	2.28348	1.11329	3.4e-28	4.03e-26
XPR1	1.11549	1.85727	0.74178	5.43e-19	2.23e-18
STX6	1.04195	1.90761	0.865661	1.4e-24	1.8e-23
IER5	1.64516	2.4778	0.832645	9.6e-15	2.55e-14
GLUL	5.78661	6.83373	1.04712	0.000190569	0.000253233
DHX9	3.23925	4.0632	0.823951	1.08e-17	3.86e-17
LAMC1	2.35916	3.92772	1.56857	1.87e-23	1.75e-22
SMG7	2.32561	3.26871	0.943101	1.97e-24	2.41e-23
ARPC5	2.73501	3.87744	1.14243	7.64e-26	1.6e-24
TSEN15	2.18305	3.18682	1.00377	1.71e-25	3.09e-24
EDEM3	2.38241	2.92032	0.537903	3.48e-08	5.84e-08
RNF2	1.16855	1.69088	0.522323	1.8e-12	4.02e-12
IVNS1ABP	2.5734	3.14971	0.576312	1.5e-08	2.58e-08
PRG4	5.38889	3.75646	-1.63243	2.7e-08	4.57e-08
TPR	1.89926	2.87182	0.972559	9.8e-20	4.46e-19
ODR4	2.28641	3.24365	0.957238	7.07e-23	5.63e-22
AL136454.1	0.446424	0.956357	0.509933	2.57e-15	7.16e-15
UCHL5	1.9055	2.66085	0.755351	3.21e-20	1.57e-19
RO60	1.22777	1.76944	0.541663	1.68e-12	3.75e-12
GLRX2	2.40396	3.18305	0.779088	9.59e-18	3.44e-17
CDC73	1.91251	2.49306	0.580554	3.34e-13	7.86e-13
CFHR3	5.25901	3.51696	-1.74205	1.29e-08	2.23e-08
CFHR4	3.95786	2.85164	-1.10621	5.34e-06	7.84e-06
ASPM	0.120995	1.32543	1.20443	1.98e-27	1.12e-25
ZBTB41	0.879744	1.6372	0.757459	2.86e-17	9.76e-17
NEK7	2.34134	2.91742	0.576085	4.37e-10	8.28e-10
KIF14	0.0668018	0.669289	0.602487	5.88e-26	1.31e-24
DDX59	1.42003	2.20047	0.78044	1.73e-20	8.85e-20
CAMSAP2	1.09629	1.81502	0.71873	2.77e-16	8.5e-16
INAVA	0.208607	0.862529	0.653922	6.53e-05	8.94e-05
KIF21B	0.273927	0.805951	0.532024	1.1e-12	2.48e-12
TMEM9	3.55329	4.7747	1.22141	7.78e-25	1.08e-23
LAD1	2.93703	3.68741	0.750383	2.63e-05	3.71e-05
PHLDA3	1.34776	2.29562	0.947858	2.64e-06	3.96e-06
IPO9	1.66042	2.6701	1.00968	1.14e-25	2.22e-24
SHISA4	1.64248	2.81038	1.1679	3.5e-13	8.21e-13
LMOD1	0.890116	1.4269	0.536782	5.58e-05	7.69e-05
TIMM17A	3.4944	4.37697	0.882573	1.27e-19	5.69e-19
RNPEP	3.65578	4.44886	0.793084	5.08e-19	2.1e-18
UBE2T	0.624181	2.95473	2.33055	6.28e-29	2.63e-26
KDM5B	0.972848	1.72087	0.748022	1.38e-16	4.37e-16
RABIF	1.71006	2.83987	1.12981	3.31e-28	4e-26
KLHL12	2.14107	3.31892	1.17785	5.54e-27	2.19e-25
ADIPOR1	4.58277	5.43363	0.850852	8.24e-24	8.4e-23
CYB5R1	2.96307	4.05713	1.09406	1.52e-25	2.79e-24
TMEM183A	2.11732	2.92978	0.812463	2.2e-24	2.65e-23
PRELP	2.41612	1.4822	-0.933926	9.88e-10	1.83e-09
ATP2B4	1.91619	2.6182	0.702004	1.4e-08	2.41e-08
ZC3H11A	2.48423	3.16537	0.681138	3.15e-14	8.05e-14
SNRPE	3.54818	5.12972	1.58154	6.62e-28	5.55e-26
SOX13	1.73529	2.76637	1.03108	5.61e-23	4.59e-22
ETNK2	5.00381	4.32266	-0.681156	0.00477399	0.00579084
REN	0.303475	0.840259	0.536784	0.00104623	0.00132923
KISS1	0.649763	1.59404	0.944273	1.14e-13	2.78e-13
PIK3C2B	0.803643	1.61606	0.81242	2.26e-18	8.63e-18
MDM4	0.888605	1.65581	0.767201	4.19e-21	2.38e-20
TMEM81	0.833292	1.75611	0.922815	7.84e-27	2.74e-25
RBBP5	1.94103	2.65469	0.713666	2.25e-21	1.34e-20
DSTYK	0.52957	1.21836	0.688793	3.6e-23	3.08e-22
ELK4	1.62339	2.26755	0.644158	5e-14	1.26e-13
NUCKS1	4.72637	5.53206	0.805697	4.74e-20	2.26e-19
RAB29	2.54022	3.29673	0.756511	8.72e-15	2.32e-14
SLC41A1	0.784222	1.50549	0.72127	1.26e-10	2.48e-10
SRGAP2	0.559995	1.16555	0.605559	2.64e-20	1.31e-19
IKBKE	0.580916	1.33405	0.753134	1.3e-11	2.72e-11
EIF2D	1.96884	2.99977	1.03093	5.05e-28	4.8e-26
MAPKAPK2	3.66075	4.72968	1.06894	8.53e-21	4.57e-20
PFKFB2	0.457422	1.12567	0.668249	6.3e-20	2.95e-19
C4BPA	8.98532	7.9442	-1.04112	5.7e-05	7.84e-05
CD46	3.56309	4.4713	0.908211	1.83e-17	6.4e-17
CD34	0.769251	2.37506	1.60581	9.9e-29	2.86e-26
PLXNA2	0.806766	1.47184	0.665071	1.42e-20	7.39e-20
LAMB3	1.49226	2.169	0.67674	0.000113283	0.000152684
G0S2	6.76287	5.34009	-1.42278	2.98e-07	4.73e-07
HSD11B1	7.97696	5.59921	-2.37775	2.72e-09	4.89e-09
UTP25	1.08952	1.67146	0.581944	9.5e-17	3.06e-16
HHAT	0.592913	1.15863	0.565715	4.28e-15	1.17e-14
RCOR3	1.0192	1.80981	0.790613	1.74e-22	1.28e-21
TRAF5	0.239489	0.790742	0.551253	6.92e-21	3.78e-20
NEK2	0.145807	1.64051	1.4947	2.77e-27	1.4e-25
LPGAT1	3.09349	4.2233	1.12981	2.17e-17	7.52e-17
INTS7	1.65641	2.55751	0.901104	2.5e-22	1.76e-21
DTL	0.199066	1.52093	1.32187	3.35e-26	8.47e-25
PPP2R5A	3.81342	4.73669	0.923275	2.9e-20	1.43e-19
TMEM206	0.471436	1.29128	0.819841	9.31e-27	3.13e-25
NENF	4.54645	5.65167	1.10522	5.37e-20	2.54e-19
ATF3	4.0881	2.93938	-1.14873	1.07e-11	2.25e-11
NSL1	1.94239	2.72191	0.779515	4.61e-23	3.84e-22
TATDN3	1.47894	2.23035	0.751404	3.26e-23	2.83e-22
FLVCR1	0.410321	1.62128	1.21096	2.14e-28	3.46e-26
ANGEL2	1.19936	1.86182	0.662467	9.92e-21	5.28e-20
RPS6KC1	1.13496	1.91837	0.783409	6.08e-21	3.36e-20
SMYD2	2.25423	3.44295	1.18871	4.79e-20	2.28e-19
CENPF	0.122499	1.42189	1.29939	4.06e-28	4.46e-26
KCTD3	3.80854	4.38743	0.578893	4.04e-10	7.67e-10
RRP15	1.05091	1.77197	0.721062	5.59e-22	3.71e-21
LYPLAL1	2.62467	3.47136	0.846695	2.81e-18	1.06e-17
SLC30A10	2.23413	2.75034	0.516217	1.77e-05	2.53e-05
EPRS	2.93369	4.15131	1.21762	1.37e-25	2.57e-24
BPNT1	2.69097	3.48062	0.789651	3.39e-21	1.96e-20
IARS2	4.27551	4.95324	0.677727	6.27e-14	1.56e-13
RAB3GAP2	1.29214	1.95675	0.664605	4.86e-19	2.02e-18
DUSP10	4.00363	3.41597	-0.587662	2.66e-06	3.98e-06
TAF1A	0.367805	0.882139	0.514334	6e-19	2.45e-18
AIDA	1.56421	2.16019	0.595977	8.89e-15	2.36e-14
BROX	2.1052	3.07006	0.964854	4.35e-24	4.75e-23
DISP1	1.13455	1.67296	0.538408	2.5e-08	4.24e-08
SUSD4	0.845119	1.55674	0.71162	0.0197855	0.0228832
CAPN2	2.3655	3.44521	1.0797	3.6e-17	1.22e-16
TP53BP2	2.2975	3.22441	0.926913	4.76e-13	1.11e-12
DEGS1	3.0699	3.9887	0.9188	6.59e-18	2.41e-17
NVL	0.903138	1.83984	0.9367	5.05e-28	4.8e-26
CNIH4	1.66174	2.92151	1.25977	1.23e-27	8.08e-26
WDR26	2.48914	3.21155	0.722407	9.4e-17	3.04e-16
LBR	3.00545	3.91122	0.905768	2.6e-16	8.02e-16
ENAH	1.05149	2.40215	1.35066	2.31e-23	2.09e-22
SRP9	5.42264	6.29378	0.871133	1.3e-22	9.82e-22
EPHX1	8.93765	9.48807	0.550417	7.88e-06	1.14e-05
PYCR2	2.65221	3.89963	1.24742	5.48e-28	5.01e-26
H3F3A	2.0895	2.82535	0.735849	1.97e-19	8.61e-19
ACBD3	2.86233	3.65515	0.792821	1.07e-15	3.1e-15
LIN9	0.273927	0.926234	0.652307	1.07e-23	1.06e-22
PARP1	3.1073	4.24143	1.13414	6.82e-23	5.45e-22
PSEN2	2.03024	2.8349	0.804662	2.86e-15	7.95e-15
COQ8A	3.52496	4.15125	0.626285	2.29e-11	4.72e-11
CDC42BPA	1.65446	2.15926	0.504806	5.23e-09	9.24e-09
SNAP47	1.73966	2.60603	0.866369	9.57e-22	6.06e-21
JMJD4	1.4173	2.49392	1.07662	5.33e-27	2.15e-25
ARF1	6.13482	7.08842	0.953601	9.58e-24	9.61e-23
C1orf35	1.11373	2.37341	1.25968	1.58e-28	3.35e-26
MRPL55	3.88554	4.94519	1.05964	8.95e-20	4.1e-19
GUK1	4.34018	5.31821	0.978029	8.6e-22	5.51e-21
TRIM11	0.799296	1.76429	0.964998	3.34e-27	1.58e-25
HIST3H2A	0.343804	1.10897	0.765164	0.00790686	0.00942703
RNF187	4.31449	5.55508	1.24058	2.75e-25	4.57e-24
RAB4A	3.33809	4.09389	0.755805	7.08e-21	3.87e-20
CCSAP	0.505917	1.15217	0.646253	3.85e-19	1.62e-18
NUP133	1.74531	2.638	0.892689	1.63e-24	2.05e-23
ABCB10	2.15098	2.7936	0.642616	3.5e-14	8.9e-14
TAF5L	1.64789	2.21327	0.565386	1.76e-16	5.53e-16
URB2	0.750831	1.26752	0.516687	3.95e-14	1e-13
COG2	0.778671	1.65261	0.873936	1.52e-28	3.35e-26
C1orf198	1.94158	3.30548	1.3639	3.6e-20	1.75e-19
TTC13	0.927267	2.1572	1.22994	8.39e-29	2.86e-26
ARV1	2.55829	3.42892	0.870627	1.73e-21	1.05e-20
C1orf131	0.929379	1.68374	0.754357	1.29e-21	8.01e-21
GNPAT	3.16498	4.46403	1.29905	1.98e-27	1.12e-25
EGLN1	3.08295	3.69364	0.610688	1.15e-12	2.59e-12
TSNAX	1.80789	2.61533	0.807441	1.29e-24	1.68e-23
SIPA1L2	1.11019	1.98599	0.875805	1.39e-09	2.56e-09
MAP10	0.569379	1.14969	0.580316	6.24e-13	1.44e-12
NTPCR	1.03434	1.8179	0.783562	1.38e-24	1.78e-23
COA6	3.00735	4.61273	1.60538	8.51e-29	2.86e-26
TARBP1	0.802707	2.19982	1.39711	3.52e-27	1.64e-25
IRF2BP2	4.09046	5.05986	0.969401	5.46e-22	3.63e-21
TOMM20	4.63369	5.78574	1.15205	2.55e-25	4.28e-24
ARID4B	1.24857	1.79086	0.542294	1.88e-13	4.51e-13
GGPS1	1.87353	2.74196	0.868435	4.94e-24	5.3e-23
GNG4	0.0405068	0.831231	0.790725	6.19e-11	1.25e-10
LGALS8	2.28909	2.89212	0.603029	3.06e-11	6.28e-11
HEATR1	0.947732	1.80203	0.854293	9.64e-19	3.85e-18
ACTN2	0.0719902	0.690407	0.618416	3.77e-09	6.73e-09
MTR	1.15429	1.9241	0.769809	2.77e-16	8.5e-16
GREM2	2.69565	1.46886	-1.22679	3.47e-10	6.63e-10
KMO	3.12396	1.69516	-1.4288	8.62e-18	3.11e-17
CHML	0.466268	1.40555	0.939283	5.02e-19	2.08e-18
EXO1	0.0854504	1.01499	0.929539	2.45e-27	1.31e-25
SDCCAG8	1.22702	1.73064	0.503616	2.71e-17	9.27e-17
ZBTB18	2.51709	3.35851	0.841417	1.65e-13	3.98e-13
ADSS	2.45884	3.24099	0.782146	2.47e-17	8.48e-17
DESI2	1.75061	2.74225	0.991634	3.56e-23	3.05e-22
HNRNPU	4.04665	4.94985	0.903195	6.99e-23	5.57e-22
SMYD3	0.348372	1.05024	0.701871	4.05e-25	6.23e-24
TFB2M	3.33014	3.95254	0.622396	6.39e-14	1.59e-13
AHCTF1	1.48638	2.27315	0.786769	6.3e-20	2.95e-19
ZNF669	0.542645	1.13295	0.590303	1.28e-14	3.37e-14
SH3BP5L	1.56186	2.66733	1.10546	4.98e-27	2.05e-25
ZNF672	2.71184	3.5177	0.805865	8.53e-21	4.57e-20
ZNF692	1.03768	2.53061	1.49293	1.38e-28	3.26e-26
FAM110C	2.63819	1.91449	-0.723696	2.13e-07	3.42e-07
ACP1	3.59495	4.21198	0.617022	8.05e-21	4.34e-20
EIPR1	1.3292	2.00046	0.671262	8.6e-22	5.51e-21
TRAPPC12	1.6909	2.23419	0.543296	1.89e-22	1.37e-21
ADI1	6.48765	5.85816	-0.629494	2.37e-07	3.79e-07
RNASEH1	1.49826	2.27657	0.778314	2.8e-24	3.24e-23
RPS7	5.03694	6.09098	1.05404	3.01e-21	1.76e-20
COLEC11	4.57221	3.06267	-1.50954	1.13e-13	2.76e-13
RNF144A	0.362199	0.893113	0.530914	2.15e-13	5.14e-13
ID2	6.7603	5.75901	-1.00129	1.14e-14	3.01e-14
ITGB1BP1	1.22998	2.22276	0.992782	1.28e-26	4e-25
CPSF3	2.1811	3.10156	0.920457	5.7e-29	2.63e-26
YWHAQ	4.58331	5.2426	0.659291	6.01e-12	1.29e-11
KLF11	3.27347	2.67632	-0.597143	6.58e-07	1.02e-06
RRM2	0.484507	2.47393	1.98942	3.18e-26	8.14e-25
HPCAL1	2.4059	2.94687	0.540969	1.14e-17	4.06e-17
ODC1	4.05525	4.7829	0.727658	1.65e-08	2.83e-08
NOL10	2.14642	2.90984	0.763424	1.54e-26	4.64e-25
PDIA6	4.75184	5.54835	0.796504	6.84e-15	1.84e-14
ROCK2	1.8126	2.34632	0.533723	1.91e-09	3.47e-09
E2F6	0.947496	1.45553	0.508035	1.4e-15	4.02e-15
GREB1	0.367604	0.904058	0.536453	8.75e-05	0.000119008
TRIB2	1.62784	2.43318	0.805342	7.17e-09	1.26e-08
NBAS	1.5708	2.24481	0.674007	3.7e-24	4.14e-23
DDX1	3.69557	4.37758	0.682018	3.25e-20	1.59e-19
MYCN	0.0705737	0.636952	0.566379	4.27e-15	1.17e-14
SMC6	1.18601	1.78236	0.596353	4.16e-15	1.14e-14
TTC32	1.3168	1.85685	0.540046	1.93e-09	3.52e-09
RHOB	8.41272	7.29448	-1.11824	2.86e-13	6.76e-13
HS1BP3	1.81284	2.55639	0.743544	1.74e-19	7.68e-19
APOB	8.47594	7.8713	-0.604645	2.58e-05	3.63e-05
WDCP	0.866847	1.60618	0.739337	1.03e-25	2.03e-24
SF3B6	4.52537	5.30895	0.78358	1.29e-24	1.68e-23
TP53I3	1.71725	3.46485	1.74761	1.47e-22	1.09e-21
CENPO	0.328554	1.06303	0.734472	2.58e-23	2.3e-22
DNMT3A	0.62502	1.52846	0.90344	7.94e-24	8.12e-23
DTNB	0.716862	1.22126	0.504401	6.34e-23	5.1e-22
RAB10	3.86688	4.7021	0.835217	1.52e-20	7.86e-20
SLC35F6	3.11438	4.1702	1.05583	6.9e-23	5.51e-22
CENPA	0.0844722	1.2039	1.11942	1.73e-27	1.04e-25
TMEM214	3.70652	4.35916	0.652645	7e-19	2.84e-18
AGBL5	1.3288	2.26433	0.935528	1.41e-23	1.35e-22
OST4	6.38082	7.17377	0.792951	8.4e-22	5.4e-21
EMILIN1	3.15586	2.4947	-0.661155	4.65e-05	6.44e-05
KHK	6.32806	5.51953	-0.808526	1.71e-07	2.76e-07
CGREF1	1.01485	2.32718	1.31233	8.72e-15	2.32e-14
PREB	3.89087	4.88578	0.994907	3.15e-23	2.75e-22
SLC5A6	3.03408	3.75764	0.723557	6.1e-08	1.01e-07
ATRAID	4.11838	4.93789	0.819511	4.67e-22	3.14e-21
CAD	1.02467	2.21404	1.18938	5.58e-26	1.26e-24
UCN	0.489043	1.21352	0.724476	8.59e-16	2.51e-15
MPV17	1.33086	2.38903	1.05818	4.79e-25	7.2e-24
GTF3C2	1.68406	2.48462	0.800552	7.28e-24	7.55e-23
EIF2B4	2.03562	2.83997	0.804347	1.32e-25	2.5e-24
SNX17	4.16097	4.80342	0.642446	7.33e-21	3.99e-20
ZNF513	2.48931	3.14081	0.651506	1.53e-15	4.38e-15
PPM1G	3.42539	4.51864	1.09325	3.04e-27	1.47e-25
NRBP1	3.38186	4.18231	0.800449	2.38e-21	1.41e-20
KRTCAP3	2.11841	1.52102	-0.597397	1.14e-06	1.75e-06
IFT172	0.611245	1.13685	0.525604	4.28e-20	2.05e-19
FNDC4	4.92849	4.05692	-0.871565	2.5e-06	3.75e-06
GCKR	4.42826	3.56143	-0.86683	4.56e-08	7.61e-08
ZNF512	1.06574	1.96477	0.89903	1.92e-24	2.36e-23
GPN1	2.14892	2.8043	0.655379	7.45e-22	4.85e-21
SUPT7L	1.91641	2.63637	0.719954	1.07e-23	1.06e-22
SLC4A1AP	1.69047	2.33546	0.644984	1.83e-23	1.71e-22
MRPL33	3.15702	4.06772	0.910706	6.3e-22	4.16e-21
BABAM2	2.39308	3.15753	0.76445	9.6e-23	7.44e-22
YPEL5	3.74778	4.32567	0.577886	7.48e-17	2.44e-16
LBH	1.88758	2.42237	0.534792	0.000106102	0.000143359
EHD3	2.00229	1.01278	-0.98951	9.3e-17	3.01e-16
XDH	3.95278	2.77044	-1.18234	1.12e-09	2.07e-09
SRD5A2	3.4645	1.57057	-1.89393	6.08e-17	2e-16
DPY30	2.79242	3.61815	0.825726	1.99e-25	3.49e-24
SLC30A6	1.72056	2.32818	0.607619	9.29e-18	3.34e-17
TTC27	1.64109	2.42579	0.784703	4.91e-25	7.36e-24
FAM98A	2.29207	2.79927	0.5072	2.71e-16	8.33e-16
CEBPZOS	2.36504	3.01915	0.654104	3.42e-18	1.28e-17
GEMIN6	1.51824	2.11288	0.594631	1.5e-20	7.79e-20
DHX57	0.737302	1.47109	0.733783	1.09e-26	3.54e-25
MORN2	1.81658	2.65076	0.834185	3.29e-19	1.4e-18
MAP4K3	1.56163	2.13044	0.568809	2.8e-11	5.73e-11
THUMPD2	0.756399	1.2754	0.519	3.11e-19	1.33e-18
PKDCC	1.21187	2.20616	0.994291	2.84e-11	5.83e-11
EML4	2.96791	3.5578	0.589891	3.82e-10	7.27e-10
COX7A2L	3.44223	3.96053	0.518305	6.39e-15	1.72e-14
MTA3	0.754131	1.46709	0.712964	3.56e-25	5.62e-24
HAAO	6.23768	5.13654	-1.10114	3.64e-12	7.93e-12
THADA	0.981172	1.50396	0.522784	1.05e-21	6.63e-21
DYNC2LI1	0.99523	1.536	0.540774	2.41e-20	1.21e-19
LRPPRC	3.09809	3.7083	0.610203	4.68e-15	1.27e-14
SLC3A1	1.39194	0.734627	-0.657318	2.84e-09	5.1e-09
RHOQ	1.59066	2.21345	0.622785	9.73e-10	1.81e-09
PIGF	0.855473	1.37496	0.519487	1.19e-21	7.42e-21
CRIPT	2.1686	2.68563	0.517033	8.54e-19	3.43e-18
SOCS5	1.23292	1.80313	0.570205	2.03e-15	5.72e-15
TTC7A	1.58984	2.30954	0.719703	2.76e-14	7.07e-14
CALM2	4.65152	5.30992	0.658398	1.36e-15	3.91e-15
MSH2	0.960311	2.13959	1.17927	8.59e-26	1.76e-24
MSH6	1.54751	2.25717	0.709659	5.56e-20	2.62e-19
ERLEC1	3.57401	4.40422	0.830204	3.72e-22	2.55e-21
RPS27A	5.82644	6.74572	0.919278	1.67e-18	6.46e-18
MTIF2	2.91539	3.59485	0.679457	1.39e-23	1.33e-22
CCDC88A	0.668268	1.2386	0.570335	7.28e-14	1.81e-13
CFAP36	1.5399	2.12209	0.582191	3.84e-14	9.75e-14
PNPT1	1.76747	2.31506	0.547588	3.15e-14	8.05e-14
FANCL	1.73584	2.25874	0.5229	5.15e-12	1.11e-11
XPO1	2.27538	3.15729	0.881911	4.9e-22	3.29e-21
CCT4	4.3132	5.27934	0.966136	1.08e-23	1.07e-22
MDH1	4.41991	4.97645	0.55654	3.56e-14	9.06e-14
UGP2	5.83688	5.09876	-0.738123	1.31e-10	2.58e-10
VPS54	1.97344	2.75942	0.785973	1.03e-19	4.65e-19
SLC1A4	1.48189	2.36279	0.880906	6.03e-15	1.63e-14
CEP68	0.720986	1.33087	0.609882	3.79e-24	4.22e-23
RAB1A	4.94482	5.49984	0.555027	2.09e-14	5.43e-14
ETAA1	1.22657	1.81087	0.58431	2.34e-18	8.9e-18
PNO1	2.08457	2.77784	0.693271	4.68e-17	1.56e-16
GFPT1	2.47386	3.07378	0.599922	2.23e-11	4.6e-11
NFU1	2.70693	3.24426	0.537334	4.59e-15	1.25e-14
GMCL1	1.72796	2.25267	0.524709	7.79e-11	1.56e-10
SNRNP27	2.49793	2.99795	0.500019	1.52e-15	4.34e-15
TIA1	1.68803	2.52557	0.837533	4.58e-17	1.53e-16
SNRPG	3.27856	4.09299	0.814436	1.06e-20	5.64e-20
FAM136A	2.88921	3.62665	0.73744	3.89e-19	1.63e-18
TEX261	3.42031	4.07856	0.658248	2.25e-19	9.78e-19
MPHOSPH10	2.27233	2.83946	0.567133	1.32e-16	4.2e-16
PAIP2B	2.19934	1.39638	-0.802965	2.61e-13	6.18e-13
SMYD5	1.86524	2.89398	1.02874	1.31e-23	1.26e-22
PRADC1	3.87598	4.41615	0.540172	2.82e-09	5.07e-09
CCT7	4.70118	5.5468	0.845624	2.62e-23	2.33e-22
NAT8	5.42841	4.84617	-0.582235	0.0375516	0.0426123
TPRKB	2.06023	2.9901	0.929866	6.45e-26	1.4e-24
STAMBP	1.58711	2.17366	0.586547	8e-22	5.18e-21
ACTG2	0.348658	1.17248	0.823825	1.82e-17	6.33e-17
DGUOK	3.58854	4.21047	0.621937	1.5e-13	3.64e-13
TET3	0.550893	1.05271	0.501817	2.65e-14	6.82e-14
BOLA3	1.47316	2.44139	0.968226	5.96e-26	1.32e-24
DCTN1	2.34575	3.07551	0.729762	5.48e-21	3.05e-20
WDR54	0.643901	1.1826	0.538695	4.94e-11	9.98e-11
INO80B	1.09691	1.65113	0.554226	5.53e-17	1.83e-16
WBP1	1.46951	2.17539	0.705881	1.43e-18	5.59e-18
MOGS	3.66653	4.47628	0.809746	1.29e-23	1.25e-22
MRPL53	0.754493	1.63518	0.880687	4.29e-28	4.51e-26
CCDC142	0.493544	1.1369	0.643355	2.75e-25	4.57e-24
TTC31	2.24019	2.82176	0.581569	1.35e-13	3.27e-13
LBX2	0.821841	1.3834	0.561557	2.9e-07	4.62e-07
PCGF1	1.69352	2.61672	0.923197	1.76e-28	3.35e-26
AUP1	5.11595	5.82774	0.711787	6.16e-21	3.4e-20
HTRA2	2.08082	2.75474	0.673919	9.23e-22	5.88e-21
SEMA4F	0.280309	0.839026	0.558718	2.04e-13	4.88e-13
EVA1A	4.62103	3.85095	-0.770075	3.81e-08	6.39e-08
REG1A	0.0486581	1.30902	1.26036	2.49e-08	4.23e-08
REG3A	0.111395	2.04034	1.92895	3.83e-09	6.83e-09
TMSB10	7.90301	9.28945	1.38644	5.91e-12	1.26e-11
KCMF1	2.09575	2.74125	0.645496	6.59e-25	9.49e-24
ELMOD3	0.917926	1.53234	0.614414	1.38e-24	1.78e-23
CAPG	1.73386	3.13758	1.40372	1.95e-11	4.04e-11
VAMP5	4.94637	5.89345	0.947083	6.02e-13	1.39e-12
RNF181	5.11829	6.00889	0.890605	2.5e-20	1.25e-19
TMEM150A	2.729	3.4626	0.733599	4.83e-17	1.61e-16
USP39	2.242	3.14228	0.90028	1.95e-26	5.55e-25
C2orf68	2.03614	2.82696	0.790818	7.37e-24	7.64e-23
ATOH8	2.42704	1.29585	-1.13119	1.26e-13	3.07e-13
POLR1A	0.950583	1.81174	0.861161	3.87e-26	9.44e-25
IMMT	3.70738	4.30477	0.597388	8.54e-19	3.43e-18
KDM3A	1.04802	1.56814	0.520117	1.13e-13	2.76e-13
CHMP3	1.5827	2.2387	0.655995	4.04e-17	1.36e-16
PLGLB2	1.99294	0.991395	-1.00155	1.93e-19	8.43e-19
FABP1	9.22994	7.57526	-1.65468	6.96e-09	1.22e-08
RPIA	1.72363	2.6238	0.900173	2.63e-24	3.07e-23
MRPS5	2.74391	3.28808	0.544171	2.47e-20	1.23e-19
ZNF514	0.427639	0.936261	0.508621	1.58e-20	8.11e-20
FAHD2A	3.0544	2.51725	-0.537154	6.39e-15	1.72e-14
ADRA2B	1.33369	0.569386	-0.764299	3e-20	1.48e-19
STARD7	4.1887	4.79825	0.609552	8.63e-19	3.47e-18
TMEM127	3.38114	3.93938	0.558243	3.75e-16	1.14e-15
CIAO1	3.47593	3.9862	0.510265	1.82e-16	5.69e-16
SNRNP200	3.11901	3.87337	0.754353	5.74e-16	1.71e-15
NCAPH	0.198879	1.32616	1.12728	2.71e-26	7.12e-25
NEURL3	0.584539	1.23672	0.652183	3.96e-05	5.51e-05
KANSL3	1.69247	2.43554	0.74307	3.48e-19	1.47e-18
LMAN2L	2.62796	3.16238	0.534419	4e-15	1.1e-14
CNNM4	0.972797	1.51645	0.543658	1.83e-15	5.21e-15
ANKRD39	1.04594	1.776	0.730057	3.72e-26	9.17e-25
COX5B	6.06982	6.58958	0.519763	7.27e-09	1.28e-08
ACTR1B	3.63231	4.26685	0.634532	7.64e-20	3.53e-19
TMEM131	1.54972	2.11579	0.566078	1.09e-15	3.16e-15
UNC50	2.77824	3.43723	0.658989	3.6e-20	1.75e-19
MITD1	1.06426	1.75317	0.688911	3.78e-23	3.21e-22
MRPL30	2.66369	3.2643	0.600612	9.13e-22	5.81e-21
TXNDC9	2.10751	2.83243	0.72492	8.43e-21	4.53e-20
EIF5B	2.91507	3.55259	0.637515	1.97e-14	5.13e-14
PDCL3	1.96029	2.86547	0.90518	1.99e-24	2.43e-23
NPAS2	0.688704	1.25677	0.568062	1.34e-10	2.64e-10
RPL31	5.45742	6.23502	0.777592	6.04e-14	1.51e-13
CNOT11	2.98801	3.98239	0.99438	8.09e-25	1.11e-23
MAP4K4	2.25785	3.20575	0.947899	3e-20	1.48e-19
IL1R2	1.15295	1.82961	0.676659	3.45e-09	6.17e-09
IL18R1	1.39794	0.844442	-0.553501	3.45e-12	7.54e-12
MRPS9	3.174	3.70169	0.527688	1.05e-15	3.04e-15
NCK2	2.0267	2.58074	0.554035	0.00309345	0.00380942
UXS1	1.33256	2.39517	1.06261	1.67e-26	4.92e-25
SULT1C2	0.147177	1.22636	1.07918	5.02e-13	1.17e-12
BUB1	0.105821	1.11812	1.0123	4.42e-27	1.88e-25
FBLN7	0.764137	1.45806	0.693919	1.74e-12	3.88e-12
TTL	0.694289	1.41377	0.719483	6.25e-27	2.35e-25
CHCHD5	2.08822	2.59484	0.506611	9.72e-14	2.39e-13
CKAP2L	0.0905549	0.882166	0.791611	1.2e-25	2.32e-24
IL1RN	4.93332	3.48247	-1.45085	2.19e-11	4.53e-11
ACTR3	2.48296	3.0174	0.534435	5.06e-12	1.09e-11
CCDC93	0.850361	1.75334	0.902984	1.15e-24	1.53e-23
MARCO	4.80012	0.769485	-4.03063	9.04e-28	6.82e-26
STEAP3	5.56874	4.05843	-1.51032	2.11e-19	9.19e-19
C2orf76	1.16391	1.85535	0.691434	2.2e-24	2.65e-23
TMEM185B	1.98686	2.57477	0.587916	2.12e-10	4.12e-10
NIFK	2.73478	3.44043	0.705647	1.09e-13	2.66e-13
TSN	3.05657	3.83666	0.780086	1.77e-21	1.08e-20
BIN1	2.27453	3.0524	0.777868	5.63e-16	1.67e-15
ERCC3	1.5453	2.21067	0.665374	3.11e-22	2.15e-21
PROC	7.10114	6.55347	-0.547666	0.000243946	0.000321948
IWS1	2.71193	3.35779	0.645856	1.49e-19	6.62e-19
POLR2D	2.11354	2.72781	0.614275	1.73e-20	8.85e-20
AMMECR1L	1.71883	2.23691	0.518077	2.58e-14	6.64e-14
SAP130	1.54753	2.44097	0.893439	1.37e-23	1.32e-22
UGGT1	2.20223	3.15299	0.950762	2.3e-21	1.37e-20
HS6ST1	2.84106	3.57987	0.738809	6.11e-10	1.15e-09
SMPD4	1.70041	2.57257	0.872153	2.14e-22	1.52e-21
MZT2B	4.36945	5.00816	0.638713	5.56e-10	1.05e-09
IMP4	3.35052	3.91956	0.569043	1.8e-18	6.95e-18
PTPN18	2.5471	3.10013	0.553039	9.16e-20	4.19e-19
FAM168B	2.88232	3.87014	0.98782	9.96e-19	3.98e-18
MZT2A	2.24566	2.99686	0.751198	3.83e-12	8.33e-12
LYPD1	0.147893	1.24112	1.09323	1.41e-17	4.96e-17
MGAT5	0.920505	1.72377	0.803267	9.6e-17	3.09e-16
ACMSD	4.70114	3.94241	-0.758731	4.05e-05	5.63e-05
R3HDM1	0.947468	1.6791	0.731627	2.5e-24	2.95e-23
MCM6	1.25104	2.88989	1.63884	2.13e-25	3.7e-24
RND3	4.79555	2.96553	-1.83002	7.42e-21	4.03e-20
PRPF40A	2.18022	2.70601	0.525795	9.16e-12	1.93e-11
ARL6IP6	0.852654	1.41483	0.562178	5.91e-12	1.26e-11
NR4A2	2.15086	1.23252	-0.918333	1.64e-10	3.21e-10
GPD2	0.801547	1.33727	0.535725	1.94e-12	4.3e-12
PKP4	1.9703	2.71234	0.742035	3.85e-19	1.62e-18
WDSUB1	1.24324	1.95511	0.711868	7.11e-18	2.59e-17
CD302	3.62272	2.54018	-1.08254	9.39e-18	3.38e-17
PSMD14	1.96492	2.87335	0.908435	1.99e-24	2.43e-23
COBLL1	2.7274	2.15895	-0.568448	4.11e-08	6.88e-08
STK39	0.524828	1.60685	1.08202	6.27e-14	1.56e-13
SPC25	0.169817	1.32527	1.15545	4.19e-27	1.83e-25
ABCB11	3.03216	2.1186	-0.913556	4.92e-06	7.25e-06
KLHL23	0.896593	1.77262	0.876023	5.61e-18	2.06e-17
SSB	2.67796	3.50566	0.8277	2.47e-20	1.23e-19
METTL5	2.19447	3.11597	0.921498	4.84e-26	1.12e-24
SP5	0.646724	1.7861	1.13938	6.06e-12	1.3e-11
GORASP2	3.17793	3.99422	0.816287	4.39e-23	3.66e-22
DYNC1I2	2.32237	2.8665	0.544134	1.98e-11	4.11e-11
HAT1	1.52189	2.12343	0.601543	7.08e-19	2.87e-18
ITGA6	1.70393	3.21966	1.51573	1.59e-23	1.51e-22
CDCA7	0.0760214	0.754378	0.678356	3.46e-16	1.05e-15
OLA1	2.25704	3.18828	0.931236	1.21e-22	9.21e-22
CIR1	2.57768	3.14366	0.565971	2.05e-15	5.78e-15
ATF2	2.22129	2.76873	0.547442	8.86e-13	2.02e-12
HOXD9	0.0404291	0.804865	0.764436	2.81e-21	1.65e-20
MTX2	3.02816	3.776	0.747842	3.23e-21	1.88e-20
HNRNPA3	3.86409	4.74183	0.87774	7.82e-22	5.07e-21
RBM45	0.75155	1.25816	0.506605	2.36e-25	4.03e-24
SESTD1	0.810993	1.54959	0.738601	4.99e-18	1.84e-17
UBE2E3	2.87085	3.50766	0.636818	1.59e-16	5.01e-16
DNAJC10	0.948923	1.60997	0.661047	8.08e-19	3.26e-18
FRZB	0.807226	1.55513	0.7479	2.47e-10	4.77e-10
ZC3H15	3.4262	3.96119	0.534984	2.17e-14	5.63e-14
ITGAV	2.03329	2.87619	0.842907	7.54e-09	1.32e-08
CALCRL	1.17784	1.68875	0.510904	1.12e-05	1.62e-05
COL5A2	1.67588	2.56853	0.892643	4.06e-09	7.23e-09
WDR75	1.7467	2.44899	0.702294	3.81e-21	2.18e-20
OSGEPL1	0.957983	1.57846	0.620473	4.05e-22	2.76e-21
ORMDL1	2.08251	2.80002	0.717505	3.26e-22	2.25e-21
PMS1	0.745615	1.27992	0.534304	3.39e-21	1.96e-20
MFSD6	0.607461	1.36879	0.761328	5.11e-15	1.39e-14
GLS	1.08452	2.01939	0.934875	3.87e-12	8.4e-12
STAT1	4.19149	4.77612	0.584625	8.14e-05	0.000110952
MYO1B	5.04446	4.33965	-0.704807	2.51e-10	4.84e-10
SLC39A10	0.485399	1.21899	0.733592	2.81e-18	1.06e-17
GTF3C3	1.11868	1.75012	0.631445	1.1e-21	6.92e-21
SF3B1	3.48432	4.13636	0.652042	2.78e-13	6.58e-13
HSPD1	6.17948	6.82009	0.64061	5.01e-15	1.36e-14
HSPE1	5.41985	6.21784	0.797989	8.22e-17	2.67e-16
SPATS2L	3.03014	3.61984	0.589706	2.49e-11	5.12e-11
SGO2	0.124678	0.752226	0.627547	3.77e-26	9.28e-25
AOX1	7.69919	5.934	-1.76519	1.55e-11	3.23e-11
PPIL3	1.62481	2.38124	0.756433	9.37e-20	4.28e-19
NIF3L1	2.33739	3.11986	0.782466	7.46e-24	7.71e-23
ORC2	1.08498	1.63166	0.546672	1.21e-14	3.19e-14
NDUFB3	4.20063	5.00286	0.80223	3.35e-23	2.9e-22
CASP8	1.21799	1.83768	0.619695	1.52e-15	4.34e-15
TMEM237	0.419355	0.924986	0.505632	1e-19	4.55e-19
NOP58	3.0736	4.03632	0.962727	4.13e-20	1.98e-19
WDR12	1.16782	1.75187	0.584046	2.68e-20	1.33e-19
EEF1B2	6.05936	6.78036	0.721007	4.01e-13	9.36e-13
METTL21A	0.908484	1.43876	0.530277	1.92e-22	1.39e-21
MAP2	0.493671	1.28032	0.786649	6.3e-10	1.18e-09
RPE	2.12769	2.68797	0.560284	2.12e-16	6.59e-16
ACADL	2.29695	1.33409	-0.962859	6.55e-12	1.4e-11
LANCL1	2.2635	3.06906	0.80556	1.02e-17	3.66e-17
CPS1	7.57126	5.71716	-1.85411	2.45e-07	3.91e-07
ATIC	3.09785	4.14369	1.04584	1.56e-23	1.48e-22
MREG	1.07847	1.67604	0.597569	4.49e-11	9.11e-11
SMARCAL1	1.3009	2.04277	0.741873	3.56e-25	5.62e-24
RPL37A	5.35851	6.2221	0.863588	6.15e-14	1.53e-13
ARPC2	3.40635	4.16156	0.755211	1.78e-19	7.84e-19
PNKD	4.45292	4.97594	0.523021	1.13e-08	1.96e-08
TMBIM1	4.37322	5.11904	0.745816	8.17e-16	2.39e-15
VIL1	1.76727	2.46772	0.700448	0.0100979	0.0119382
CNOT9	2.07352	2.87844	0.804919	7.73e-20	3.57e-19
ZNF142	0.669118	1.38329	0.714168	8.62e-25	1.18e-23
BCS1L	2.06287	2.86062	0.797751	7.21e-25	1.03e-23
RNF25	2.3378	3.05867	0.720873	2.72e-22	1.9e-21
STK36	0.812757	1.44536	0.632602	8.75e-20	4.01e-19
TTLL4	0.782502	1.75866	0.976157	2.66e-19	1.15e-18
CYP27A1	7.73411	7.02114	-0.712971	0.000840143	0.00107457
IHH	0.788476	1.56541	0.776933	1.24e-06	1.9e-06
CNPPD1	3.60747	4.43809	0.830617	4.1e-22	2.79e-21
RETREG2	3.60249	4.44696	0.844477	1.92e-23	1.78e-22
ZFAND2B	2.84696	3.63201	0.785051	1.63e-20	8.38e-20
ABCB6	1.0742	1.61675	0.542556	1.25e-10	2.46e-10
ATG9A	2.82975	3.42244	0.592696	3.76e-17	1.27e-16
ANKZF1	1.39592	2.44781	1.05189	2.35e-26	6.41e-25
GLB1L	0.888622	1.52786	0.639237	1e-13	2.45e-13
TUBA4A	2.76405	3.55964	0.795593	2.96e-08	5e-08
DNAJB2	2.9071	3.87011	0.963009	8.45e-24	8.58e-23
DNPEP	3.38093	3.88757	0.506634	2.47e-15	6.9e-15
GMPPA	2.68301	3.56392	0.880909	1.45e-24	1.86e-23
TMEM198	0.682927	1.61835	0.935419	3.68e-19	1.55e-18
STK11IP	0.804045	1.54774	0.743693	6.57e-23	5.27e-22
FARSB	2.38584	3.35537	0.969524	4.43e-25	6.73e-24
ACSL3	2.92579	3.50241	0.576615	6.24e-09	1.1e-08
SERPINE2	0.842878	1.44328	0.600398	0.0040752	0.00497089
MFF	2.26325	3.04991	0.78666	2.48e-25	4.21e-24
TM4SF20	0.0152479	0.776069	0.760821	1.96e-06	2.96e-06
AGFG1	1.86738	2.51597	0.648586	3.6e-14	9.15e-14
SLC19A3	2.47915	1.571	-0.90815	5.68e-15	1.54e-14
CCL20	1.82855	3.52921	1.70066	9.83e-08	1.61e-07
PSMD1	3.37757	4.15913	0.781564	4.18e-23	3.5e-22
NCL	4.94542	5.66181	0.716381	1.08e-17	3.86e-17
PTMA	5.69749	6.6811	0.983613	2.01e-22	1.45e-21
PDE6D	1.63269	2.3756	0.742908	5.61e-23	4.59e-22
COPS7B	1.37972	2.25434	0.874613	1.42e-25	2.65e-24
DIS3L2	0.910143	1.44863	0.538483	1.56e-26	4.65e-25
TIGD1	0.284017	1.04768	0.763663	6.12e-26	1.34e-24
EIF4E2	2.73772	3.26225	0.524529	1.3e-18	5.1e-18
EFHD1	3.06579	2.12867	-0.93712	3.39e-06	5.04e-06
SNORC	1.30501	2.19974	0.894729	7.42e-07	1.15e-06
NGEF	2.30915	2.9313	0.622152	8.25e-16	2.42e-15
DGKD	0.798094	1.44664	0.648544	4.07e-19	1.7e-18
USP40	1.74491	2.33083	0.585917	4.31e-17	1.44e-16
UGT1A9	3.61634	2.9042	-0.712141	0.0140118	0.0163795
UGT1A6	1.83376	2.38124	0.54748	0.00698006	0.00835265
UGT1A4	4.85913	3.08197	-1.77716	6.85e-08	1.13e-07
UGT1A1	4.54528	3.0609	-1.48438	8.92e-09	1.55e-08
HJURP	0.124758	1.4498	1.32504	6.71e-28	5.55e-26
TRPM8	2.4199	1.48127	-0.938631	1.26e-09	2.33e-09
SPP2	6.99265	4.63978	-2.35287	2.76e-14	7.07e-14
AGAP1	0.505095	1.10058	0.595482	3.9e-21	2.22e-20
COPS8	2.09804	2.72392	0.625872	2.55e-23	2.28e-22
COL6A3	1.24258	1.8677	0.625121	0.000102934	0.000139315
RAMP1	4.43292	5.58653	1.15361	4.82e-09	8.54e-09
ILKAP	1.65422	2.28951	0.635292	3.9e-21	2.22e-20
HES6	0.944692	2.08727	1.14258	2.32e-24	2.77e-23
COPS9	2.73378	3.70388	0.970107	1.73e-20	8.85e-20
RNPEPL1	2.6289	3.67362	1.04472	1.07e-23	1.06e-22
CAPN10	0.648269	1.34015	0.691878	4.96e-26	1.15e-24
GPR35	0.123203	0.727471	0.604268	2.24e-10	4.34e-10
AGXT	8.59206	7.21595	-1.37611	4.4e-10	8.35e-10
MAB21L4	1.64114	2.36303	0.721893	0.00705773	0.00844306
PPP1R7	3.18125	3.82552	0.64427	3.42e-22	2.36e-21
2021-09-02	3.56326	4.15053	0.587277	1.59e-09	2.91e-09
STK25	2.36896	3.28806	0.919098	3.92e-26	9.55e-25
THAP4	3.29811	3.79876	0.500647	1.82e-15	5.16e-15
ATG4B	2.00453	2.79618	0.791657	4.52e-24	4.91e-23
DTYMK	1.89499	3.39419	1.4992	4.78e-28	4.69e-26
ING5	0.813776	1.46264	0.648862	2.46e-23	2.2e-22
SETMAR	1.15422	1.71333	0.559108	2.63e-19	1.13e-18
BHLHE40	5.64095	4.84452	-0.796429	9.01e-07	1.39e-06
ARL8B	3.42135	4.05947	0.638119	4.75e-19	1.97e-18
LMCD1	0.771383	1.2748	0.503415	4e-11	8.13e-11
SSUH2	0.0576838	0.648841	0.591157	2.3e-13	5.46e-13
RAD18	0.610237	1.26862	0.658379	6.2e-26	1.36e-24
THUMPD3	1.91248	2.54596	0.633482	8.5e-22	5.46e-21
SETD5	1.79435	2.3611	0.56675	4.97e-12	1.07e-11
MTMR14	2.27916	2.97931	0.70015	5.74e-23	4.69e-22
BRPF1	1.12528	1.69857	0.573289	6.38e-18	2.34e-17
OGG1	0.994855	1.78835	0.793496	7.28e-24	7.55e-23
TADA3	3.33216	3.95253	0.620371	6.2e-19	2.53e-18
ARPC4	3.82743	4.53589	0.708465	8.22e-17	2.67e-16
RPUSD3	1.90137	2.54608	0.644713	2.08e-20	1.05e-19
CRELD1	2.6855	3.50815	0.822655	4.33e-23	3.62e-22
EMC3	3.54236	4.24578	0.703414	1.27e-22	9.61e-22
FANCD2	0.174537	0.880523	0.705986	2.65e-25	4.44e-24
BRK1	5.61643	6.23728	0.620848	4.45e-18	1.65e-17
IRAK2	2.10946	2.63599	0.526535	5.38e-06	7.89e-06
TATDN2	1.24711	2.10804	0.860933	1.28e-25	2.44e-24
SEC13	3.38446	4.26795	0.883497	4.24e-26	1.02e-24
PPARG	1.60727	2.31988	0.712615	6.56e-11	1.32e-10
MKRN2	2.26898	2.9633	0.694314	1.04e-19	4.7e-19
RPL32	6.3574	7.18996	0.832561	1.46e-13	3.54e-13
IQSEC1	2.8346	3.79455	0.95995	1.38e-18	5.42e-18
NUP210	1.78431	2.85485	1.07054	1.59e-19	7.06e-19
HDAC11	0.880089	2.29073	1.41064	1.68e-27	1.01e-25
CHCHD4	2.45524	3.20508	0.74984	3.3e-24	3.74e-23
TMEM43	2.76804	3.31123	0.54319	3.83e-09	6.83e-09
LSM3	2.80098	3.43749	0.636511	2.15e-19	9.37e-19
CCDC174	1.62838	2.29092	0.662538	1.23e-24	1.61e-23
NR2C2	0.709726	1.24183	0.532103	2.68e-12	5.9e-12
MRPS25	2.72678	3.25851	0.531734	6.27e-15	1.69e-14
METTL6	0.511381	1.09053	0.579153	6.71e-28	5.55e-26
DPH3	2.46918	3.11317	0.643989	7.65e-19	3.09e-18
SGO1	0.0858026	0.779386	0.693584	1.76e-26	5.12e-25
UBE2E1	2.81469	3.54864	0.73395	1.32e-18	5.2e-18
RPL15	5.51064	6.14129	0.630647	1.66e-15	4.73e-15
STT3B	4.01174	4.78967	0.777936	3e-20	1.48e-19
GPD1L	0.711849	1.31356	0.601715	5.88e-09	1.04e-08
DYNC1LI1	1.64633	2.18267	0.536337	4.99e-18	1.84e-17
CNOT10	1.67353	2.41961	0.746076	1.76e-23	1.65e-22
TRIM71	0.00247846	0.615628	0.613149	5.92e-16	1.76e-15
GLB1	3.39531	4.14179	0.746482	8e-18	2.9e-17
CRTAP	3.13706	4.08138	0.94432	9.22e-19	3.7e-18
MLH1	2.31711	2.9276	0.610487	1.27e-19	5.69e-19
ITGA9	1.95428	1.05289	-0.901396	1.1e-16	3.52e-16
CTDSPL	2.17025	2.73681	0.566555	6.15e-09	1.08e-08
ACAA1	5.58252	4.46647	-1.11606	4.88e-18	1.8e-17
CSRNP1	4.67408	3.07554	-1.59854	1.32e-22	9.93e-22
RPSA	5.22323	6.48263	1.2594	5.14e-22	3.43e-21
RPL14	4.63801	5.55411	0.916103	9.59e-18	3.44e-17
ZNF621	0.752084	1.25211	0.500026	5.3e-16	1.58e-15
CTNNB1	4.35857	4.93976	0.581189	9.98e-12	2.1e-11
VIPR1	1.95506	0.400377	-1.55468	3.31e-28	4e-26
SEC22C	1.19776	1.76025	0.562495	9.47e-21	5.05e-20
SS18L2	3.01912	3.60068	0.581562	2.05e-15	5.78e-15
NKTR	0.80967	1.37689	0.567223	9.43e-13	2.14e-12
CYP8B1	7.01161	4.43109	-2.58052	2.21e-11	4.57e-11
GASK1A	1.43565	0.625674	-0.80998	2.11e-14	5.48e-14
POMGNT2	1.87515	2.5277	0.652552	2.85e-16	8.73e-16
ANO10	1.46319	2.42646	0.96327	1.52e-22	1.13e-21
KIF15	0.0636384	0.707692	0.644054	2.72e-25	4.54e-24
TMEM42	1.68982	2.34024	0.650419	3.05e-17	1.04e-16
ZDHHC3	2.11991	2.62329	0.50338	3.05e-19	1.3e-18
EXOSC7	1.91947	2.50825	0.588774	1.33e-21	8.26e-21
CLEC3B	3.3416	2.60967	-0.731927	7.61e-07	1.18e-06
LIMD1	1.46084	2.07375	0.612905	1.03e-15	2.99e-15
CCR1	1.84127	1.20928	-0.631989	2.54e-08	4.3e-08
TDGF1	0.277913	1.00613	0.728219	3.96e-05	5.51e-05
ALS2CL	0.876212	1.87992	1.00371	9.11e-17	2.95e-16
TMIE	0.283313	0.824727	0.541414	2.77e-07	4.42e-07
PTH1R	2.87021	0.832251	-2.03796	1.59e-27	9.75e-26
CCDC12	2.28977	2.90651	0.616744	1.03e-15	2.99e-15
NBEAL2	0.864333	1.48545	0.621116	1.26e-13	3.07e-13
PTPN23	2.21655	3.14586	0.929309	2.43e-23	2.18e-22
SCAP	3.55179	4.26843	0.716635	7.58e-18	2.75e-17
SMARCC1	2.18329	3.05906	0.875772	2.88e-19	1.23e-18
DHX30	2.49411	3.23988	0.745777	5.67e-24	6.02e-23
MAP4	2.62577	3.49577	0.87	2.07e-21	1.24e-20
CDC25A	0.198626	0.904857	0.706231	3.35e-21	1.94e-20
NME6	1.02777	1.74374	0.715969	3.81e-27	1.74e-25
PLXNB1	3.02425	3.61113	0.586883	1.06e-09	1.96e-09
CCDC51	2.02059	2.67916	0.658572	2.79e-19	1.19e-18
TMA7	4.9191	5.8183	0.8992	3.72e-19	1.57e-18
SHISA5	4.59366	5.10636	0.512704	1.29e-11	2.7e-11
COL7A1	0.188808	0.872177	0.683369	7.4e-19	3e-18
SLC26A6	0.477272	2.07829	1.60102	1.25e-29	1.61e-26
NCKIPSD	2.18562	3.14178	0.956159	9.07e-25	1.24e-23
IP6K2	1.97692	2.94374	0.96682	1.17e-23	1.14e-22
PRKAR2A	2.3455	2.97315	0.627652	7.03e-16	2.07e-15
SLC25A20	5.28753	4.77707	-0.510452	6.71e-08	1.11e-07
ARIH2	2.00687	2.72505	0.718181	3.14e-22	2.18e-21
WDR6	3.10832	3.67663	0.568304	7.99e-11	1.59e-10
DALRD3	1.27752	1.95015	0.672625	2.44e-20	1.22e-19
NDUFAF3	3.90364	4.60748	0.703841	1.17e-19	5.28e-19
IMPDH2	3.73943	5.0015	1.26207	3.89e-24	4.31e-23
QRICH1	2.3397	3.03204	0.692338	6.3e-21	3.47e-20
QARS	3.8519	4.99147	1.13957	9.55e-28	7.02e-26
USP19	2.67091	3.26537	0.594452	2.19e-16	6.79e-16
CCDC71	2.54194	3.09673	0.554794	2.33e-15	6.52e-15
KLHDC8B	2.24049	3.18681	0.946321	6.21e-17	2.04e-16
C3orf62	0.688357	1.28833	0.599973	1.89e-22	1.37e-21
RHOA	5.98014	6.78259	0.80245	3.07e-23	2.69e-22
TCTA	3.50295	4.14794	0.644981	1.9e-14	4.95e-14
DAG1	3.65679	4.34715	0.690351	1.31e-12	2.95e-12
APEH	4.09151	4.61026	0.518743	5.65e-14	1.41e-13
MST1	5.84216	5.09071	-0.751452	1.4e-07	2.28e-07
GMPPB	1.49119	2.2997	0.808514	8.29e-23	6.51e-22
IP6K1	1.91055	3.11777	1.20722	6.19e-28	5.33e-26
INKA1	0.421325	1.19321	0.771885	8.09e-25	1.11e-23
UBA7	2.86559	3.38101	0.515413	5.79e-09	1.02e-08
TRAIP	0.148879	1.0369	0.888019	4.53e-28	4.58e-26
MON1A	1.31747	1.8433	0.525823	3.89e-18	1.45e-17
RBM6	1.86831	2.69321	0.824903	1.38e-22	1.04e-21
RBM5	1.6625	2.31931	0.656808	1.9e-19	8.35e-19
SEMA3F	1.10722	2.32563	1.21842	8.94e-30	1.53e-26
SEMA3B	0.675379	1.40691	0.731532	6.74e-07	1.05e-06
IFRD2	3.15749	3.97679	0.819294	1.27e-19	5.69e-19
HYAL3	1.28397	1.85379	0.56982	1.01e-06	1.56e-06
NAA80	1.48328	2.24769	0.764412	1.23e-18	4.84e-18
HYAL2	2.64211	3.38666	0.744547	3.14e-17	1.07e-16
TUSC2	2.69024	3.53514	0.8449	1.17e-24	1.54e-23
RASSF1	1.6827	2.6169	0.934195	1.45e-22	1.08e-21
NPRL2	1.94873	2.63396	0.685223	3.84e-24	4.26e-23
CYB561D2	2.80013	3.60203	0.801899	4.44e-21	2.51e-20
TMEM115	3.71636	4.56273	0.846369	3.22e-24	3.66e-23
C3orf18	0.816665	1.47704	0.66038	3.13e-15	8.66e-15
CISH	3.10005	2.5997	-0.500355	0.000540898	0.000698991
MAPKAPK3	2.48195	3.12484	0.642892	1.87e-15	5.31e-15
MANF	3.88475	5.34187	1.45712	6.18e-23	5e-22
RBM15B	2.10728	2.8851	0.777816	6.26e-23	5.05e-22
TEX264	3.23933	3.80131	0.561983	5.98e-16	1.77e-15
RRP9	2.50084	3.66372	1.16288	2.6e-24	3.05e-23
PCBP4	1.58628	2.83797	1.25168	2.96e-23	2.6e-22
ABHD14A	2.38304	2.9291	0.546058	5.91e-12	1.26e-11
RPL29	6.921	7.64801	0.727004	4.43e-13	1.03e-12
DUSP7	0.957216	1.57988	0.622663	1.84e-19	8.09e-19
POC1A	1.24902	2.36374	1.11472	1.03e-23	1.03e-22
ALAS1	7.16336	6.2073	-0.956058	1.81e-09	3.3e-09
TWF2	3.64532	4.50943	0.864111	3.44e-11	7.03e-11
PPM1M	1.31967	1.9686	0.648928	8.81e-11	1.75e-10
DNAH1	0.512654	1.03388	0.521223	9.68e-13	2.2e-12
BAP1	3.01408	3.92549	0.911413	1.68e-23	1.58e-22
SEMA3G	0.652126	1.44845	0.796322	3.52e-15	9.71e-15
TNNC1	0.257412	0.964984	0.707572	1.47e-08	2.53e-08
NISCH	1.90501	2.78278	0.877774	1.27e-25	2.43e-24
STAB1	2.88445	2.34658	-0.537865	7.19e-08	1.19e-07
NT5DC2	0.646853	2.23212	1.58526	3.56e-23	3.05e-22
SMIM4	1.75096	2.62175	0.8708	1.16e-16	3.7e-16
GNL3	3.268	4.08664	0.818637	1.16e-15	3.35e-15
SPCS1	3.66835	4.43567	0.767313	1.9e-23	1.77e-22
ITIH1	8.82693	7.84032	-0.986609	2.92e-08	4.93e-08
RFT1	1.46715	2.13473	0.667578	9.18e-25	1.25e-23
PRKCD	1.67359	2.6265	0.952907	8.94e-16	2.61e-15
TKT	3.0258	4.60123	1.57542	5.82e-20	2.73e-19
IL17RB	3.12179	3.90188	0.780087	1.07e-07	1.74e-07
ACTR8	1.44586	1.99191	0.546057	6.16e-20	2.89e-19
SELENOK	3.74157	4.30558	0.564008	1.15e-14	3.04e-14
TASOR	1.53307	2.17145	0.63838	3.52e-15	9.71e-15
ARHGEF3	0.756857	1.34916	0.5923	8.73e-09	1.52e-08
ARF4	5.24665	5.76016	0.51351	5.35e-10	1.01e-09
FLNB	3.27758	3.88688	0.609298	1.7e-12	3.78e-12
DNASE1L3	4.55909	1.99046	-2.56863	4.85e-25	7.28e-24
ABHD6	3.66394	3.06783	-0.596107	3.58e-08	6.01e-08
KCTD6	1.36839	2.08148	0.713098	3.27e-14	8.35e-14
ACOX2	5.19688	4.30568	-0.891195	1.41e-09	2.58e-09
FHIT	0.832939	1.56026	0.727316	6.3e-22	4.16e-21
PTPRG	0.932071	1.65961	0.727542	1.16e-15	3.35e-15
THOC7	3.51387	4.26464	0.750764	2.39e-20	1.2e-19
SUCLG2	5.75904	5.17408	-0.584966	3.94e-10	7.5e-10
UBA3	2.13329	2.65002	0.516733	7.39e-15	1.98e-14
FRMD4B	1.89548	1.38464	-0.510842	4.58e-10	8.67e-10
FOXP1	1.64559	2.16534	0.519747	4.68e-10	8.87e-10
ROBO1	0.633101	2.37713	1.74403	7.16e-19	2.9e-18
PROS1	5.86296	5.05132	-0.811639	1.15e-13	2.81e-13
RIOX2	1.31018	1.87392	0.563741	4.44e-12	9.59e-12
ST3GAL6	2.84046	1.99788	-0.842572	5.39e-14	1.35e-13
CMSS1	1.29864	2.10336	0.804725	5.1e-25	7.6e-24
TMEM45A	3.24728	2.00233	-1.24495	1.21e-11	2.55e-11
ADGRG7	2.06143	0.659234	-1.40219	1.78e-24	2.21e-23
TFG	3.77228	4.65298	0.880699	3.9e-25	6.04e-24
PCNP	3.71788	4.22303	0.505152	1.15e-11	2.42e-11
RPL24	6.38396	7.10839	0.724432	1.02e-12	2.31e-12
ALCAM	3.0003	3.77138	0.771078	3.33e-14	8.5e-14
CIP2A	0.145635	0.74101	0.595376	5.21e-22	3.47e-21
DZIP3	0.667629	1.22632	0.55869	6.85e-19	2.78e-18
C3orf85	1.19201	0.509066	-0.682948	5.15e-14	1.29e-13
CD200	0.254865	0.976966	0.722101	6.38e-22	4.19e-21
ATG3	2.10656	2.65683	0.550278	5.8e-19	2.38e-18
CCDC80	0.508884	1.20155	0.692669	0.00256092	0.00317321
NAA50	3.14787	3.69494	0.547069	5.39e-14	1.35e-13
ATP6V1A	3.12879	3.68693	0.558146	3.81e-14	9.66e-14
GRAMD1C	1.68708	0.994404	-0.692675	1.74e-14	4.55e-14
TMEM39A	1.55953	2.18356	0.624032	1.96e-17	6.79e-17
TIMMDC1	3.2324	3.98537	0.75297	2.47e-24	2.92e-23
COX17	3.67419	4.23093	0.556743	1.4e-13	3.39e-13
NR1I2	3.35621	2.22083	-1.13538	1.58e-10	3.08e-10
GSK3B	1.91467	2.48093	0.566265	4.98e-17	1.65e-16
NDUFB4	4.80138	5.44812	0.646739	1.49e-20	7.72e-20
GTF2E1	1.06031	1.77577	0.715462	1.85e-22	1.35e-21
IQCB1	1.10926	1.88499	0.775731	2.58e-19	1.11e-18
CSTA	2.35104	2.87387	0.52283	0.010315	0.012184
CCDC58	2.67547	3.32401	0.648537	8.65e-17	2.81e-16
WDR5B	0.962569	1.48691	0.524344	6.74e-18	2.46e-17
SEMA5B	0.132908	0.733972	0.601065	4.13e-27	1.81e-25
SEC22A	1.24337	1.7538	0.510433	7.14e-20	3.31e-19
HACD2	3.33874	3.90675	0.568013	2.82e-08	4.77e-08
CCDC14	0.590846	1.26894	0.678095	1.53e-18	5.94e-18
ITGB5	3.67918	4.50534	0.826155	1.97e-15	5.56e-15
MUC13	0.569648	3.03027	2.46062	1.22e-12	2.75e-12
HEG1	1.29253	1.81663	0.524099	2.79e-06	4.17e-06
SLC12A8	1.03278	1.64864	0.615853	3.24e-08	5.46e-08
ALG1L	0.539106	2.41971	1.88061	7.72e-17	2.52e-16
SLC41A3	1.52553	2.59072	1.06519	1.2e-27	8e-26
ALDH1L1	5.1923	4.29702	-0.895275	0.00333602	0.00409761
UROC1	5.22534	2.41564	-2.80971	3.22e-19	1.37e-18
CHST13	3.75103	4.34623	0.5952	5.4e-07	8.45e-07
CHCHD6	1.24384	1.85175	0.607913	5.99e-18	2.2e-17
PLXNA1	0.580196	1.43234	0.852148	1.53e-17	5.38e-17
TPRA1	2.83676	3.53401	0.697252	3.86e-22	2.64e-21
MCM2	0.808863	2.64091	1.83205	5.8e-25	8.54e-24
SEC61A1	5.29363	6.27128	0.977649	1.38e-22	1.04e-21
RUVBL1	1.50193	2.3592	0.857272	6.88e-26	1.48e-24
RPN1	5.92787	6.49901	0.57114	4.83e-18	1.78e-17
ACAD9	2.97151	3.49947	0.527965	5.33e-22	3.55e-21
ISY1	1.38136	2.0044	0.623043	3.81e-19	1.6e-18
COPG1	4.60169	5.38141	0.779722	2.41e-22	1.7e-21
H1FX	4.94021	5.57921	0.638999	6.45e-11	1.3e-10
PLXND1	1.98861	3.04247	1.05386	5.61e-18	2.06e-17
ATP2C1	2.12279	2.70306	0.580271	4.91e-15	1.34e-14
DNAJC13	1.51328	2.05561	0.542338	3.51e-12	7.67e-12
UBA5	1.89016	2.48335	0.593184	8.04e-24	8.21e-23
TOPBP1	1.1649	2.04688	0.881978	5.37e-20	2.54e-19
TF	9.96634	9.03355	-0.932789	5.64e-07	8.82e-07
SRPRB	3.60336	4.46483	0.861477	5.67e-24	6.02e-23
SLCO2A1	0.72534	1.45416	0.728821	2.16e-07	3.46e-07
DBR1	1.30288	1.87264	0.56976	7.39e-16	2.17e-15
MRAS	0.815812	1.56898	0.75317	3.79e-13	8.88e-13
FAIM	0.806979	1.46117	0.654194	3.08e-17	1.05e-16
PIK3CB	1.54593	2.04627	0.500344	5.26e-13	1.22e-12
COPB2	3.17072	3.76173	0.591008	2.13e-15	5.99e-15
RBP1	3.47033	2.78407	-0.686259	0.000235869	0.000311562
RNF7	3.17885	3.88224	0.70339	2.92e-23	2.57e-22
ATP1B3	2.12108	3.32732	1.20624	1.73e-13	4.16e-13
PAQR9	1.85554	2.5239	0.668356	5.11e-10	9.65e-10
U2SURP	1.5937	2.38602	0.792318	4.45e-19	1.85e-18
PLSCR4	3.32781	2.10747	-1.22034	3.48e-20	1.69e-19
AGTR1	4.13795	3.0658	-1.07216	2.13e-13	5.1e-13
GYG1	1.85796	2.53278	0.674819	1.22e-13	2.96e-13
HLTF	1.7722	2.61138	0.839179	1.87e-15	5.31e-15
HPS3	1.35266	1.97561	0.622953	2.23e-12	4.93e-12
CP	7.40347	5.96174	-1.44173	7.95e-13	1.82e-12
TM4SF1	3.88396	4.45422	0.570263	0.00282137	0.00348476
COMMD2	1.52321	2.29112	0.767909	2.53e-21	1.49e-20
EIF2A	3.3184	4.00732	0.688919	3.4e-19	1.44e-18
P2RY13	1.2397	0.624802	-0.614899	5.1e-12	1.1e-11
AADAC	7.42197	6.59643	-0.825542	7.02e-05	9.6e-05
ARHGEF26	2.77697	2.09302	-0.683946	2.12e-09	3.84e-09
MME	1.98109	1.34936	-0.631731	3.6e-07	5.69e-07
C3orf33	0.849538	1.37634	0.526807	1.54e-18	6e-18
SLC33A1	1.99981	2.63325	0.633439	2.01e-18	7.7e-18
GMPS	1.62737	2.495	0.867631	3.78e-23	3.21e-22
SSR3	4.10088	5.05137	0.950485	1.52e-25	2.79e-24
RSRC1	1.32678	1.89704	0.570263	4.22e-17	1.41e-16
RARRES1	0.980904	1.70389	0.722985	8.3e-06	1.2e-05
SMC4	0.6436	1.48743	0.843826	1.55e-13	3.74e-13
KPNA4	2.21587	2.75566	0.539796	1.76e-13	4.23e-13
BCHE	4.90566	2.94382	-1.96183	5.74e-16	1.71e-15
PDCD10	2.05488	2.6673	0.612419	4.09e-17	1.37e-16
SERPINI1	0.585617	1.57633	0.990714	1.52e-19	6.77e-19
PRKCI	1.25126	1.81752	0.566257	2.43e-12	5.37e-12
RPL22L1	2.41515	3.7585	1.34335	1.3e-16	4.12e-16
EIF5A2	0.377716	0.956805	0.579088	2.85e-06	4.27e-06
SLC2A2	7.23042	6.07692	-1.1535	8.66e-09	1.51e-08
ECT2	0.360018	1.57657	1.21656	1.23e-24	1.61e-23
TBL1XR1	2.25735	2.81453	0.557182	1.66e-13	4.01e-13
MFN1	1.5438	2.11139	0.56759	7.77e-16	2.28e-15
ACTL6A	1.8839	2.79226	0.908358	3.86e-20	1.86e-19
MRPL47	3.49047	4.33683	0.84636	6.68e-21	3.66e-20
FXR1	2.24128	2.91095	0.669663	6.84e-21	3.74e-20
B3GNT5	0.315068	0.961152	0.646084	1.43e-10	2.81e-10
YEATS2	0.574018	1.33266	0.75864	1.5e-23	1.43e-22
PARL	3.56494	4.16415	0.599209	9.22e-19	3.7e-18
ABCC5	0.506555	1.22805	0.7215	5.88e-24	6.23e-23
EIF2B5	2.29724	2.98729	0.690044	4.05e-25	6.23e-24
DVL3	2.3529	3.41564	1.06274	2.63e-24	3.07e-23
AP2M1	4.5969	5.45162	0.854727	2.23e-24	2.68e-23
ABCF3	2.81442	3.44018	0.625765	2.04e-23	1.88e-22
ALG3	3.39055	4.49495	1.1044	2.11e-26	5.95e-25
CAMK2N2	0.2717	1.10336	0.831656	1.8e-12	4.02e-12
ECE2	1.13307	1.70775	0.574675	4.68e-17	1.56e-16
PSMD2	3.74935	4.76549	1.01614	1.11e-24	1.48e-23
CLCN2	0.605564	1.3594	0.753837	6.18e-24	6.52e-23
POLR2H	2.72494	3.62808	0.903137	1.04e-22	8.04e-22
EHHADH	6.06011	4.88178	-1.17833	2.39e-10	4.62e-10
IGF2BP2	0.550956	1.67933	1.12837	1.22e-07	1.98e-07
CRYGS	0.276338	0.825463	0.549125	2.15e-23	1.96e-22
DNAJB11	2.89195	4.20696	1.315	1e-28	2.86e-26
AHSG	10.571	9.28206	-1.2889	4.62e-06	6.81e-06
FETUB	6.00261	4.24187	-1.76074	1.63e-08	2.81e-08
HRG	9.24428	7.29348	-1.9508	1.5e-08	2.58e-08
EIF4A2	4.37738	5.00071	0.623326	6.73e-12	1.43e-11
RFC4	1.00091	2.47699	1.47608	4.41e-28	4.58e-26
RPL39L	1.08437	2.13363	1.04926	1.21e-05	1.74e-05
MASP1	4.04402	2.84737	-1.19665	8.75e-20	4.01e-19
RTP4	1.91669	2.52383	0.607137	1.04e-06	1.6e-06
IL1RAP	2.79842	1.62999	-1.16843	3.91e-16	1.18e-15
CCDC50	2.6433	3.17821	0.53491	8.1e-13	1.85e-12
CPN2	6.6536	5.67727	-0.976336	1.5e-08	2.58e-08
LSG1	2.17661	2.83089	0.654283	1.12e-18	4.45e-18
FAM43A	1.37009	1.87334	0.503247	0.00011215	0.000151173
XXYLT1	0.486926	1.04735	0.560423	6.74e-20	3.14e-19
PPP1R2	1.93782	2.55828	0.620464	1.47e-16	4.63e-16
TNK2	1.25614	1.83953	0.583394	2.97e-13	7e-13
TFRC	2.06735	3.30094	1.23359	1.93e-16	6.04e-16
PCYT1A	2.04627	2.62998	0.583712	2.39e-20	1.2e-19
TCTEX1D2	0.41994	0.930485	0.510545	4.82e-15	1.31e-14
WDR53	1.34375	2.05778	0.714024	6.26e-25	9.13e-24
FBXO45	1.09178	1.75471	0.662931	9.7e-24	9.71e-23
PIGX	1.32281	1.97491	0.652106	1.19e-22	9.11e-22
SENP5	1.57703	2.07947	0.502431	2.45e-16	7.57e-16
NCBP2	2.31349	3.1626	0.849101	4.66e-23	3.88e-22
NCBP2-AS2	2.90956	3.70827	0.798714	3.89e-18	1.45e-17
PIGZ	0.602675	1.24808	0.645407	5.04e-17	1.67e-16
MELTF	0.329141	0.889432	0.560291	2.19e-05	3.1e-05
BDH1	4.43779	3.81661	-0.621184	0.000126492	0.000169933
RPL35A	5.59526	6.56193	0.966676	2.79e-19	1.19e-18
PIGG	1.06386	1.70226	0.638404	2.41e-22	1.7e-21
ATP5ME	6.10835	6.75298	0.644627	2.19e-10	4.25e-10
MYL5	1.23169	1.73223	0.500539	1.78e-11	3.69e-11
PCGF3	1.58826	2.18879	0.600531	1.22e-16	3.89e-16
CPLX1	0.944164	1.89614	0.951978	1.75e-08	3.01e-08
GAK	1.92341	2.54228	0.618868	2.25e-20	1.13e-19
DGKQ	1.26727	2.21514	0.947874	4.12e-23	3.46e-22
IDUA	1.11334	2.24657	1.13322	1.02e-25	2.01e-24
SPON2	3.35304	4.70628	1.35324	1.12e-16	3.59e-16
CTBP1	3.09945	3.7058	0.60635	1.7e-19	7.53e-19
MAEA	1.66986	2.28347	0.613614	1.85e-20	9.42e-20
SLBP	2.97368	4.0201	1.04642	4.1e-25	6.29e-24
TACC3	0.712384	2.18426	1.47188	7.44e-26	1.58e-24
FGFR3	2.82888	3.57995	0.751071	3.35e-06	4.99e-06
LETM1	1.97714	2.67176	0.694617	7.02e-22	4.59e-21
NSD2	0.593393	1.39189	0.798496	8.67e-24	8.78e-23
NELFA	1.38451	2.15528	0.770769	1.87e-24	2.31e-23
C4orf48	0.631026	1.54289	0.911868	1.35e-10	2.66e-10
HAUS3	0.615859	1.12317	0.507315	3.09e-21	1.8e-20
MXD4	2.20175	3.11616	0.914404	1.5e-20	7.79e-20
RNF4	1.88943	2.51943	0.630001	1.35e-15	3.87e-15
FAM193A	1.42143	2.04931	0.62788	2.91e-19	1.25e-18
TNIP2	2.6261	3.44226	0.816159	2.55e-19	1.1e-18
ADD1	2.85837	3.43594	0.577569	7.77e-14	1.92e-13
MFSD10	1.76156	2.87835	1.11679	4.83e-18	1.78e-17
HTT	1.4974	2.19402	0.696611	4.74e-20	2.26e-19
RGS12	1.07672	1.77888	0.702161	1.1e-20	5.82e-20
HGFAC	5.85276	3.13816	-2.7146	1.4e-14	3.67e-14
LRPAP1	3.37329	4.03162	0.65833	7.03e-18	2.57e-17
ADRA2C	0.234964	1.24785	1.01289	7.92e-12	1.68e-11
LYAR	1.76827	2.45358	0.685305	3.83e-16	1.16e-15
STX18	1.73455	2.37218	0.637638	4.57e-18	1.69e-17
MSX1	0.23232	0.861105	0.628785	8.45e-24	8.58e-23
WFS1	1.95737	3.18695	1.22958	1.56e-26	4.65e-25
AC093323.1	1.81888	2.51204	0.693161	4.31e-17	1.44e-16
S100P	0.583188	2.67477	2.09158	1.13e-07	1.85e-07
MRFAP1L1	3.94186	4.51968	0.577827	3.42e-17	1.16e-16
BLOC1S4	2.15399	2.95631	0.802315	2.38e-22	1.68e-21
KIAA0232	1.84651	2.61309	0.76658	2.97e-18	1.12e-17
ABLIM2	0.277735	0.786008	0.508273	3.93e-12	8.54e-12
SLC2A9	1.96202	1.45989	-0.50213	0.000123369	0.000165829
WDR1	3.79535	4.39525	0.5999	7.21e-13	1.65e-12
QDPR	5.56336	4.91437	-0.648991	2.56e-08	4.33e-08
DCAF16	0.99062	1.76851	0.777886	8.74e-17	2.84e-16
NCAPG	0.125644	1.3982	1.27256	7.79e-28	6.18e-26
ADGRA3	3.03255	2.33972	-0.692824	1.73e-09	3.15e-09
PPARGC1A	2.75559	2.02632	-0.729265	6.9e-06	1.01e-05
DHX15	2.29922	2.87424	0.575022	3.97e-12	8.61e-12
ANAPC4	0.95229	1.61785	0.665565	1.17e-24	1.54e-23
SMIM20	3.08868	3.66473	0.576045	5.24e-12	1.12e-11
RBPJ	1.66702	2.17702	0.509995	2.16e-16	6.73e-16
KLHL5	2.4814	3.13616	0.654758	2.09e-09	3.78e-09
RFC1	2.27776	3.1567	0.878942	1.75e-20	8.93e-20
KLB	2.6653	3.26137	0.596063	7.18e-07	1.12e-06
RPL9	5.70743	6.50532	0.797891	1.66e-13	4.01e-13
UGDH	4.44983	4.99288	0.54305	0.000206002	0.000273134
SMIM14	5.15086	4.50425	-0.64661	2.15e-09	3.9e-09
UCHL1	0.207187	0.992012	0.784825	8.24e-08	1.35e-07
COX7B2	0.0106303	1.48137	1.47074	6.87e-10	1.29e-09
COMMD8	1.92167	2.45178	0.530115	4.99e-10	9.43e-10
NFXL1	0.848475	1.38571	0.53723	9.98e-15	2.64e-14
NIPAL1	1.66952	0.932226	-0.737295	9.6e-13	2.18e-12
CNGA1	2.53445	1.60981	-0.924641	2.41e-10	4.66e-10
SCFD2	1.55009	2.06545	0.515356	5.35e-16	1.6e-15
FIP1L1	1.39045	1.89664	0.50619	3.7e-15	1.02e-14
PDGFRA	1.68218	0.822245	-0.859931	2.17e-13	5.19e-13
SRD5A3	1.7414	2.38216	0.64076	2.58e-14	6.64e-14
TMEM165	1.32625	2.14464	0.818387	9.9e-18	3.55e-17
EXOC1	1.29314	1.80972	0.516581	2.68e-14	6.88e-14
SRP72	3.24572	3.85669	0.610978	2.85e-16	8.73e-16
NOA1	1.69385	2.49103	0.797183	6.41e-23	5.16e-22
POLR2B	2.40914	2.9474	0.538262	7.24e-11	1.45e-10
UGT2B17	2.14507	1.44934	-0.695736	0.000200154	0.000265528
UGT2B10	7.45115	5.47188	-1.97927	9.18e-13	2.09e-12
UGT2B7	8.06834	5.78397	-2.28437	6.96e-18	2.54e-17
UGT2B11	0.836735	2.46861	1.63188	1.32e-12	2.97e-12
SULT1B1	1.97729	1.30837	-0.668922	4.17e-08	6.97e-08
SULT1E1	2.3244	1.44043	-0.883968	7.85e-08	1.29e-07
ODAM	0.0183124	0.789617	0.771305	3.95e-06	5.85e-06
FDCSP	0.140648	0.882769	0.742121	1.35e-07	2.19e-07
JCHAIN	4.19487	2.12799	-2.06688	1.7e-13	4.09e-13
DCK	1.24063	2.03836	0.797735	1.32e-15	3.79e-15
SLC4A4	2.5127	1.67556	-0.83714	1.6e-08	2.75e-08
GC	10.5875	9.59068	-0.996861	7.81e-13	1.79e-12
ALB	14.9767	13.1579	-1.81881	6.53e-21	3.59e-20
AFP	0.991662	2.96493	1.97327	2.4e-06	3.6e-06
AFM	7.20407	5.10155	-2.10252	1.17e-18	4.64e-18
CXCL2	5.30605	3.75854	-1.54751	1.31e-11	2.74e-11
NAAA	3.12381	2.11297	-1.01084	1.63e-20	8.38e-20
CXCL10	2.6931	3.66566	0.972554	2.58e-05	3.63e-05
ANTXR2	2.38986	1.79718	-0.592674	1.43e-11	2.98e-11
RASGEF1B	2.23338	1.29118	-0.942199	8.22e-17	2.67e-16
HNRNPD	3.37223	3.92841	0.556183	7.15e-14	1.77e-13
HNRNPDL	3.64954	4.20145	0.551909	1.19e-11	2.5e-11
ENOPH1	2.6761	3.54841	0.87231	2.78e-21	1.63e-20
PLAC8	1.42276	0.455897	-0.966866	4.54e-21	2.56e-20
HSD17B13	7.34125	3.37481	-3.96645	8.46e-20	3.89e-19
SPARCL1	2.34907	4.14642	1.79735	5.59e-17	1.85e-16
SPP1	3.03778	5.49923	2.46145	2.72e-07	4.34e-07
ABCG2	2.75841	2.10636	-0.652048	1.76e-06	2.66e-06
HERC5	1.80403	1.27432	-0.529706	6.25e-06	9.14e-06
FAM13A	1.99763	1.02244	-0.975188	8.48e-17	2.75e-16
MMRN1	1.0876	0.517372	-0.570224	3.57e-12	7.8e-12
TSPAN5	0.241147	0.749233	0.508086	2.15e-07	3.44e-07
ADH4	9.50331	6.06002	-3.44329	8.53e-21	4.57e-20
ADH6	6.40723	4.9814	-1.42583	6.33e-14	1.58e-13
ADH1A	8.48884	6.48471	-2.00413	5.65e-17	1.86e-16
ADH1B	8.97262	6.53222	-2.4404	3.38e-17	1.15e-16
ADH1C	8.81341	6.27228	-2.54113	1.14e-12	2.57e-12
MTTP	5.33215	4.38551	-0.946646	1.26e-07	2.05e-07
H2AFZ	3.70135	5.26142	1.56007	2.29e-26	6.32e-25
EMCN	0.846727	1.37874	0.532013	2.65e-10	5.1e-10
SLC9B2	3.0516	2.17217	-0.879435	3.68e-17	1.24e-16
BDH2	3.47396	2.68588	-0.78808	1.71e-12	3.82e-12
CENPE	0.0589696	0.6184	0.55943	5.54e-27	2.19e-25
NPNT	0.615156	1.2992	0.684048	0.000107178	0.000144732
AIMP1	2.80532	3.63794	0.832628	4.75e-24	5.13e-23
PAPSS1	1.66361	2.50793	0.844313	7.56e-17	2.47e-16
SGMS2	1.91935	1.34381	-0.575536	1.68e-05	2.4e-05
LEF1	0.151646	0.976269	0.824624	3.47e-17	1.18e-16
ETNPPL	4.24165	3.51105	-0.730594	0.00302025	0.0037212
CFI	7.22632	6.16285	-1.06346	1.02e-14	2.69e-14
GAR1	1.96871	2.67039	0.70168	5.75e-20	2.71e-19
ENPEP	2.96421	2.31122	-0.652991	2.4e-06	3.6e-06
MAD2L1	0.26579	1.18231	0.916524	2.45e-25	4.17e-24
ANXA5	4.72606	5.53	0.803938	6.91e-09	1.21e-08
EXOSC9	1.40236	2.18945	0.787085	3.1e-24	3.55e-23
CCNA2	0.331616	2.05518	1.72357	3.92e-27	1.76e-25
PLK4	0.126193	0.665699	0.539506	3.38e-25	5.41e-24
SLC7A11	0.0413429	0.625028	0.583686	1.65e-19	7.33e-19
NOCT	2.29495	1.39311	-0.901839	7.79e-11	1.56e-10
CLGN	0.863442	1.7839	0.92046	2.65e-05	3.73e-05
RPS3A	5.52899	6.2487	0.719707	1.01e-11	2.12e-11
MND1	0.192364	1.30926	1.11689	7.63e-27	2.69e-25
FGB	12.1068	10.409	-1.69774	1.53e-16	4.82e-16
FGA	12.011	10.6521	-1.35894	3.24e-14	8.27e-14
FGG	11.3003	9.90574	-1.39459	4.76e-13	1.11e-12
TDO2	6.32912	4.06269	-2.26643	2.05e-15	5.78e-15
CTSO	4.61396	4.0382	-0.575757	1.43e-06	2.18e-06
C4orf46	0.356801	0.961152	0.604351	2.78e-23	2.47e-22
ETFDH	4.5538	3.35866	-1.19514	8.2e-22	5.29e-21
FNIP2	2.64438	1.96395	-0.680423	1.41e-09	2.58e-09
NPY1R	1.56405	0.513235	-1.05081	1.64e-22	1.21e-21
TMA16	1.37849	1.96715	0.588657	1.2e-19	5.39e-19
CPE	2.49608	3.76439	1.26831	3.68e-11	7.5e-11
ANXA10	4.26972	2.40122	-1.8685	1.45e-16	4.59e-16
PALLD	1.62751	2.41986	0.792346	7.88e-09	1.38e-08
CBR4	3.14122	2.52469	-0.616532	2.19e-11	4.53e-11
HPF1	2.59199	3.25178	0.65979	2.07e-18	7.94e-18
MFAP3L	2.52049	1.26849	-1.252	2.06e-16	6.4e-16
AADAT	3.52423	1.44494	-2.07929	7.44e-26	1.58e-24
HMGB2	2.29839	3.86323	1.56484	7.01e-24	7.31e-23
SAP30	1.33734	2.11605	0.778709	1.01e-17	3.63e-17
HAND2	1.13954	0.458526	-0.681009	6.46e-17	2.12e-16
HPGD	4.32799	2.6914	-1.63659	1.82e-08	3.11e-08
NEIL3	0.03352	0.63665	0.60313	5.92e-27	2.3e-25
AGA	2.43027	2.9661	0.535824	4.44e-09	7.89e-09
CASP3	2.34295	3.1059	0.762953	1.98e-17	6.86e-17
PRIMPOL	1.13544	1.68189	0.546446	2.8e-16	8.58e-16
CENPU	0.533238	1.8989	1.36566	8.09e-25	1.11e-23
ACSL1	7.40755	5.73441	-1.67314	8.8e-18	3.17e-17
FAM149A	2.50457	1.79341	-0.71116	5.19e-12	1.12e-11
CYP4V2	3.95698	2.98781	-0.969166	2.13e-15	5.99e-15
KLKB1	5.82957	4.36033	-1.46923	5.73e-18	2.11e-17
F11	4.71577	3.74349	-0.97228	1.93e-11	4e-11
FAT1	1.77035	2.81823	1.04788	1.02e-10	2.02e-10
PDCD6	2.03199	2.91283	0.880838	8.01e-28	6.23e-26
EXOC3	1.8963	2.66015	0.763857	6.34e-25	9.21e-24
SLC9A3	0.072298	0.583285	0.510987	4.29e-10	8.14e-10
CEP72	0.474694	1.26089	0.786194	1.83e-23	1.71e-22
BRD9	0.951442	1.70496	0.753518	7.64e-26	1.6e-24
TRIP13	0.128419	1.18162	1.0532	1.74e-28	3.35e-26
SLC12A7	3.20245	4.40762	1.20516	3.43e-23	2.96e-22
TERT	0.00274061	0.611514	0.608774	5.48e-26	1.24e-24
CLPTM1L	3.5992	4.3005	0.701298	1.99e-15	5.62e-15
LPCAT1	1.34051	2.50678	1.16628	1.78e-16	5.58e-16
MRPL36	3.37993	4.04704	0.66711	7.5e-18	2.73e-17
NDUFS6	4.76868	5.83823	1.06955	3.42e-22	2.36e-21
ICE1	1.27338	1.82979	0.556409	1.53e-13	3.7e-13
MED10	2.50363	3.29597	0.792338	4.81e-19	1.99e-18
SRD5A1	3.34468	2.45823	-0.886449	1.99e-12	4.41e-12
FASTKD3	1.36442	1.95696	0.592538	1.92e-20	9.72e-20
ATPSCKMT	1.63872	2.27052	0.6318	9.57e-22	6.06e-21
CCT5	3.13495	4.2599	1.12495	1.08e-23	1.07e-22
CMBL	5.85532	5.04849	-0.806825	2.2e-05	3.12e-05
2021-03-06	2.64234	3.24295	0.600608	1.32e-14	3.46e-14
TRIO	0.892138	1.50349	0.611355	3.16e-15	8.74e-15
ZNF622	3.54545	4.274	0.728551	1.9e-19	8.35e-19
RETREG1	3.29597	1.44202	-1.85395	1.21e-18	4.79e-18
BASP1	2.29969	1.62411	-0.675585	1.98e-09	3.6e-09
DROSHA	1.40868	2.25551	0.846839	1.89e-25	3.37e-24
C5orf22	1.70246	2.30868	0.606225	8e-18	2.9e-17
ZFR	2.43628	3.08699	0.650707	3.18e-14	8.12e-14
SUB1	2.86427	3.932	1.06774	1.8e-26	5.24e-25
C1QTNF3	0.374846	1.36634	0.99149	3.84e-17	1.29e-16
RAI14	2.07101	2.59554	0.524531	4.54e-09	8.06e-09
RAD1	1.00443	1.71567	0.711238	8.93e-26	1.81e-24
BRIX1	1.51181	2.27212	0.760317	2.13e-19	9.27e-19
DNAJC21	1.94748	2.47252	0.525042	1.25e-18	4.94e-18
AGXT2	4.4021	2.7841	-1.618	2.47e-18	9.39e-18
UGT3A1	2.7938	2.11943	-0.674367	0.00813912	0.00969291
SKP2	1.6034	2.44269	0.839293	5.71e-12	1.22e-11
NADK2	5.64927	4.98832	-0.660953	4.03e-08	6.74e-08
RANBP3L	1.19124	0.407992	-0.783245	1.82e-17	6.33e-17
SLC1A3	0.405687	0.964191	0.558504	1.13e-11	2.38e-11
NUP155	0.984335	1.77761	0.793277	4.81e-24	5.18e-23
WDR70	1.17074	1.84124	0.670491	3.97e-27	1.78e-25
LIFR	2.3178	0.793232	-1.52456	4.79e-25	7.2e-24
C9	8.50378	4.25194	-4.25184	2.02e-23	1.86e-22
RPL37	5.04965	6.04351	0.993856	1.1e-18	4.37e-18
C7	5.11172	2.49602	-2.6157	7.1e-17	2.33e-16
C6	6.99204	4.82986	-2.16219	1.38e-21	8.54e-21
C5orf51	1.69452	2.35473	0.660215	3.6e-17	1.22e-16
FBXO4	1.4071	1.95595	0.548852	3.09e-16	9.44e-16
GHR	4.61054	2.55725	-2.05329	1.52e-21	9.33e-21
SELENOP	7.08924	6.40858	-0.68066	5.11e-05	7.05e-05
ANXA2R	0.28608	0.88117	0.59509	2.41e-21	1.43e-20
HMGCS1	4.28822	4.92413	0.635908	0.000113855	0.000153437
TMEM267	1.04068	1.79338	0.752697	2.22e-22	1.57e-21
C5orf34	0.092534	0.605615	0.513081	5.7e-28	5.03e-26
PAIP1	2.98671	3.58037	0.593665	2e-17	6.93e-17
ITGA2	0.251519	0.944077	0.692558	2.68e-14	6.88e-14
NDUFS4	4.56223	5.22285	0.660618	6.62e-16	1.96e-15
ARL15	1.69775	2.29508	0.597331	1.76e-16	5.53e-16
ESM1	0.173821	1.8997	1.72588	2.23e-27	1.23e-25
CCNO	0.0954628	0.729241	0.633778	2.4e-08	4.08e-08
DHX29	2.2337	2.85177	0.618072	2.07e-18	7.94e-18
MTREX	2.12751	2.70196	0.574449	2.55e-17	8.74e-17
PLPP1	3.94626	4.67817	0.731909	9.08e-10	1.69e-09
SLC38A9	1.02357	1.52516	0.501595	3.98e-19	1.67e-18
GPBP1	2.50027	3.32711	0.826834	1.51e-24	1.92e-23
DEPDC1B	0.139821	1.08795	0.948131	4.04e-21	2.3e-20
NDUFAF2	2.64835	3.67977	1.03143	5.89e-23	4.78e-22
KIF2A	0.755581	1.34028	0.584697	2.58e-14	6.64e-14
DIMT1	1.73875	2.32208	0.583332	1.05e-16	3.39e-16
CWC27	1.38295	2.13248	0.749535	7.68e-25	1.08e-23
CENPK	0.0919343	0.673981	0.582046	4.64e-24	5.02e-23
PPWD1	1.45612	2.04328	0.587163	1.29e-17	4.58e-17
SREK1	0.992227	1.51105	0.518826	4.6e-16	1.38e-15
SLC30A5	2.14544	2.723	0.577557	4.68e-17	1.56e-16
CCNB1	0.624737	2.88853	2.2638	2.73e-28	3.85e-26
CENPH	0.427685	1.4714	1.04371	1.3e-26	4.04e-25
CDK7	1.85718	2.71993	0.862759	4.38e-25	6.68e-24
AK6	2.40311	3.13241	0.729297	5.74e-23	4.69e-22
TAF9	2.88928	3.90179	1.01251	1.87e-22	1.36e-21
RAD17	1.8356	2.35425	0.518653	2.36e-18	9e-18
MAP1B	0.43945	0.972875	0.533424	1.65e-13	3.98e-13
MRPS27	2.58726	3.18301	0.595748	6.98e-20	3.24e-19
BTF3	5.91039	6.63364	0.723241	2.61e-18	9.88e-18
UTP15	0.984646	1.50404	0.519397	5.66e-22	3.75e-21
HEXB	3.95022	4.85739	0.907169	3.86e-21	2.2e-20
NSA2	3.00332	3.68602	0.682708	2.58e-19	1.11e-18
HMGCR	2.89743	3.40248	0.505048	3.64e-05	5.08e-05
POC5	0.653428	1.27858	0.625154	1.58e-22	1.17e-21
CRHBP	4.1987	0.686707	-3.512	4.23e-28	4.51e-26
AGGF1	2.00309	2.59721	0.594125	1.14e-17	4.06e-17
ZBED3	1.75344	2.31921	0.565765	1.09e-08	1.9e-08
TBCA	4.20409	4.90413	0.700034	1.7e-17	5.97e-17
AP3B1	1.59172	2.48462	0.892903	2.8e-24	3.24e-23
DMGDH	4.96412	3.52817	-1.43595	5.46e-16	1.63e-15
BHMT	7.39194	5.01295	-2.37899	2.19e-13	5.23e-13
MTX3	0.816083	1.34452	0.528433	5.19e-19	2.14e-18
THBS4	0.0752284	1.59621	1.52098	1.45e-27	9.2e-26
ZCCHC9	1.76389	2.54172	0.777826	9.25e-21	4.95e-20
ACOT12	4.3626	3.23216	-1.13044	9.38e-09	1.63e-08
RPS23	5.59342	6.4785	0.885073	2.92e-17	9.96e-17
TMEM167A	3.03851	3.77761	0.739105	1.66e-22	1.22e-21
XRCC4	0.878615	1.46466	0.586041	1.53e-18	5.94e-18
VCAN	0.493553	1.17858	0.685026	0.0016535	0.00207502
EDIL3	0.153872	0.869026	0.715154	1.56e-22	1.16e-21
COX7C	6.26741	6.92696	0.659547	2.52e-15	7.03e-15
CETN3	1.24156	1.74235	0.500795	3.93e-18	1.47e-17
TTC37	2.13385	2.74359	0.609736	2.09e-12	4.64e-12
SLCO4C1	1.19459	0.586201	-0.608386	3.28e-11	6.71e-11
C5orf30	0.267875	0.849004	0.581128	1.42e-07	2.31e-07
TSLP	1.20197	0.409229	-0.79274	1.59e-20	8.2e-20
NREP	1.34647	2.09458	0.748105	4.66e-08	7.76e-08
SRP19	1.98719	2.66551	0.678323	3.72e-21	2.13e-20
DCP2	1.09222	1.63379	0.541572	3.42e-17	1.16e-16
MCC	1.82046	1.00973	-0.810734	8.09e-16	2.37e-15
KCNN2	1.89432	0.354666	-1.53965	2.96e-23	2.6e-22
CDO1	6.55984	5.65178	-0.908056	2.75e-05	3.87e-05
ATG12	1.64197	2.21894	0.576968	1.68e-22	1.23e-21
AP3S1	3.07252	3.82357	0.751053	4e-22	2.73e-21
COMMD10	2.07273	2.6994	0.62667	4.44e-17	1.48e-16
LOX	0.418005	1.11213	0.694123	9e-12	1.9e-11
SNX24	1.36163	1.87822	0.516584	6.08e-17	2e-16
PPIC	3.20382	4.00736	0.80354	9.03e-16	2.63e-15
PHAX	2.30398	2.97167	0.667692	1.03e-21	6.49e-21
LMNB1	1.42163	2.63522	1.21359	3.52e-15	9.71e-15
PRRC1	2.02466	2.77156	0.7469	3.9e-21	2.22e-20
HINT1	6.73148	7.29356	0.562077	2.71e-13	6.41e-13
CDC42SE2	2.25242	2.83504	0.582618	1.18e-12	2.66e-12
P4HA2	0.978727	2.18039	1.20166	1.64e-22	1.21e-21
SLC22A5	0.451987	0.967989	0.516002	1.7e-23	1.6e-22
RAD50	1.73371	2.30859	0.57488	1.33e-13	3.24e-13
2021-09-08	1.29572	2.26456	0.968837	2.93e-22	2.03e-21
SOWAHA	0.757987	1.9953	1.23732	4.98e-17	1.65e-16
SHROOM1	3.14618	3.97848	0.832303	6.35e-13	1.46e-12
UQCRQ	6.69893	7.35969	0.660759	5.23e-10	9.87e-10
LEAP2	5.857	4.75652	-1.10047	2.01e-08	3.43e-08
ZCCHC10	1.69118	2.28427	0.593097	7.9e-19	3.19e-18
HSPA4	3.47723	4.56372	1.08649	4.84e-26	1.12e-24
VDAC1	5.39037	6.16484	0.774466	1.34e-20	7.01e-20
TCF7	0.746289	1.31644	0.570151	1.2e-06	1.84e-06
SKP1	3.08172	3.82519	0.743462	1.54e-23	1.46e-22
PPP2CA	3.57446	4.13303	0.558569	6.01e-17	1.98e-16
CDKN2AIPNL	2.3535	3.62368	1.27018	4.54e-27	1.91e-25
JADE2	0.830215	1.51584	0.685628	6.45e-18	2.36e-17
CAMLG	2.8851	3.78552	0.900422	3.21e-25	5.18e-24
DDX46	1.64834	2.28333	0.634993	2.66e-17	9.09e-17
PITX1	0.0262342	0.915505	0.889271	3.23e-15	8.95e-15
H2AFY	1.72236	2.68096	0.958595	8.14e-24	8.31e-23
CXCL14	3.89303	0.735598	-3.15744	1.09e-26	3.54e-25
LECT2	5.62028	4.01092	-1.60935	1.71e-08	2.93e-08
TGFBI	3.82162	4.57938	0.757763	2.57e-08	4.36e-08
SMAD5	1.99048	2.60567	0.615187	2.83e-10	5.43e-10
SMIM32	0.101447	0.854099	0.752652	0.00121113	0.00153287
HNRNPA0	2.95845	3.59736	0.63892	1.27e-16	4.04e-16
BRD8	1.45666	2.35958	0.902916	1.85e-24	2.28e-23
KIF20A	0.168109	1.62305	1.45494	2.8e-27	1.41e-25
CDC23	1.91021	2.77306	0.862846	3.74e-23	3.18e-22
CDC25C	0.0696647	1.19128	1.12162	2.62e-28	3.74e-26
FAM53C	1.37157	2.01719	0.645621	2.49e-18	9.48e-18
KDM3B	1.86835	2.62222	0.753874	1.06e-16	3.42e-16
EGR1	6.63691	4.32112	-2.31579	4.4e-19	1.83e-18
HSPA9	5.81914	6.34585	0.526716	5.5e-13	1.27e-12
CTNNA1	3.78121	4.79413	1.01292	2.23e-24	2.68e-23
SIL1	4.36742	5.00589	0.638467	5.5e-13	1.27e-12
PAIP2	3.40433	3.9826	0.578271	1.27e-17	4.49e-17
SPATA24	0.92225	1.59349	0.671236	2.47e-18	9.39e-18
ECSCR	0.940014	1.57267	0.632655	2.05e-14	5.33e-14
UBE2D2	3.2698	4.0372	0.767396	1.7e-23	1.6e-22
CYSTM1	3.82763	4.99619	1.16857	5.33e-22	3.55e-21
PFDN1	2.93185	3.68964	0.757794	1.32e-21	8.17e-21
SRA1	2.93042	3.74823	0.817809	1.2e-21	7.5e-21
APBB3	1.2932	2.1514	0.858201	1.99e-16	6.22e-16
SLC35A4	3.461	4.26427	0.803267	2.57e-24	3.02e-23
CD14	8.27094	6.94882	-1.32212	1.33e-13	3.24e-13
NDUFA2	5.10381	5.86759	0.763781	2.72e-15	7.58e-15
TMCO6	2.24602	2.79086	0.544842	1.23e-08	2.12e-08
IK	3.46479	4.40653	0.941745	6.09e-27	2.31e-25
WDR55	1.57115	2.26165	0.690498	1.99e-24	2.43e-23
HARS	2.02436	2.66365	0.63929	8.05e-21	4.34e-20
HARS2	2.11016	3.08581	0.975648	8.15e-27	2.83e-25
ZMAT2	4.43409	5.26683	0.832738	5.02e-22	3.36e-21
TAF7	4.03869	4.62392	0.585232	2.59e-10	4.99e-10
HDAC3	2.64149	3.21038	0.568897	3.18e-19	1.35e-18
PCDH12	0.961623	1.59469	0.633062	1.39e-15	3.98e-15
RNF14	2.71836	3.27513	0.556765	7.03e-18	2.57e-17
GNPDA1	1.85722	2.83377	0.976554	3.86e-20	1.86e-19
SH3RF2	0.817961	1.39773	0.579765	2.04e-09	3.7e-09
LARS	2.04351	3.09689	1.05338	5.33e-28	4.91e-26
TCERG1	1.04563	1.86133	0.815697	2.5e-21	1.47e-20
SPINK1	2.469	5.10162	2.63263	5.2e-07	8.13e-07
ABLIM3	3.52722	2.9728	-0.55443	8.39e-06	1.22e-05
AFAP1L1	0.914582	1.52108	0.606502	6.77e-15	1.82e-14
GRPEL2	1.14151	1.95265	0.811137	1.71e-26	5.02e-25
ARHGEF37	0.479433	1.2468	0.767363	5.1e-12	1.1e-11
SLC26A2	0.378809	1.01739	0.638584	1.87e-22	1.36e-21
TIGD6	0.630025	1.14946	0.519432	1.14e-26	3.66e-25
HMGXB3	1.52384	2.63265	1.10882	2e-27	1.12e-25
PDGFRB	1.85195	3.08755	1.23559	7.33e-17	2.39e-16
TCOF1	1.04503	2.08919	1.04416	3.21e-27	1.54e-25
RPS14	5.98097	6.84087	0.859907	1.31e-15	3.76e-15
NDST1	2.47633	3.66403	1.1877	1.44e-20	7.47e-20
RBM22	2.56998	3.32245	0.752469	6.75e-24	7.06e-23
DCTN4	2.36199	3.09234	0.730358	8.29e-23	6.51e-22
TNIP1	4.28061	4.89705	0.61644	1.87e-12	4.15e-12
GM2A	2.96056	3.97057	1.01001	2.41e-21	1.43e-20
SLC36A1	0.485326	1.1407	0.655372	3.69e-20	1.78e-19
SPARC	4.82223	6.11571	1.29348	2.35e-16	7.27e-16
ATOX1	3.54836	4.52935	0.980995	2.85e-16	8.73e-16
G3BP1	2.83425	3.33584	0.501591	6.77e-13	1.55e-12
GALNT10	0.678969	1.46194	0.782968	2.38e-24	2.82e-23
SAP30L	1.74074	2.5136	0.772865	2.41e-22	1.7e-21
LARP1	3.10035	4.23782	1.13747	1.82e-24	2.26e-23
FAXDC2	3.91347	3.13588	-0.777594	2.8e-09	5.03e-09
CNOT8	2.4608	2.99961	0.538814	3.39e-16	1.03e-15
GEMIN5	1.42866	1.94588	0.517218	1.22e-15	3.52e-15
MRPL22	1.9001	2.55404	0.653942	7.46e-24	7.71e-23
TIMD4	1.777	0.409217	-1.36778	1.26e-20	6.62e-20
MED7	1.32592	1.98071	0.654798	3.43e-24	3.86e-23
RNF145	1.88018	2.40359	0.523408	9.84e-07	1.52e-06
UBLCP1	2.15489	2.74964	0.59475	1.27e-15	3.65e-15
ADRA1B	2.20129	1.29321	-0.908078	6.04e-14	1.51e-13
TTC1	3.59366	4.47009	0.876433	1.39e-25	2.59e-24
ZBED8	0.35039	0.992165	0.641775	1.29e-23	1.25e-22
SLU7	2.18827	2.86959	0.681323	1.97e-21	1.18e-20
PTTG1	0.485987	2.79224	2.30625	1.45e-27	9.2e-26
CCNG1	4.43717	4.97089	0.533723	7.31e-10	1.37e-09
HMMR	0.198305	1.5244	1.32609	4.54e-27	1.91e-25
RARS	3.03004	3.91519	0.88515	8.24e-24	8.4e-23
SPDL1	0.330257	1.21564	0.885386	5.78e-28	5.06e-26
NPM1	5.04235	6.23356	1.19121	3.94e-24	4.36e-23
FBXW11	2.36981	2.9289	0.559096	3.31e-13	7.79e-13
UBTD2	2.09936	2.6185	0.519146	1.15e-12	2.59e-12
SH3PXD2B	0.536043	1.35947	0.823429	1.8e-24	2.24e-23
NEURL1B	1.31574	1.94932	0.633583	5.54e-09	9.8e-09
DUSP1	7.56463	6.17532	-1.38931	6.88e-14	1.71e-13
RPL26L1	3.19497	4.01901	0.824039	9.7e-24	9.71e-23
ATP6V0E1	5.63072	6.43539	0.804668	1.41e-18	5.54e-18
BNIP1	1.5009	2.08893	0.588033	4.57e-18	1.69e-17
STC2	0.285511	1.13678	0.85127	1.14e-18	4.5e-18
BOD1	2.87144	3.88033	1.00888	2.83e-25	4.68e-24
CPLX2	0.0146574	1.36874	1.35409	7.61e-15	2.04e-14
THOC3	0.975945	1.64242	0.666478	6.38e-22	4.19e-21
NOP16	2.19574	2.92997	0.734225	6.63e-14	1.65e-13
HIGD2A	5.76319	6.57327	0.810083	2.6e-17	8.91e-17
CLTB	4.13124	4.85723	0.725987	1.28e-15	3.69e-15
FAF2	2.53248	3.13769	0.605218	8.08e-20	3.72e-19
RNF44	1.61321	2.5743	0.961091	2.83e-20	1.4e-19
CDHR2	3.61117	1.67265	-1.93853	1.26e-13	3.07e-13
GPRIN1	0.145111	0.890769	0.745658	6.69e-22	4.39e-21
TSPAN17	1.81676	2.95251	1.13575	4.3e-26	1.03e-24
HK3	1.36944	0.83489	-0.53455	1.59e-10	3.11e-10
UIMC1	1.23828	1.92128	0.682998	1.42e-22	1.06e-21
ZNF346	0.822907	1.39392	0.571016	7.39e-25	1.05e-23
FGFR4	3.99028	5.10254	1.11226	3.1e-18	1.17e-17
NSD1	1.03564	1.78361	0.74797	1.27e-20	6.63e-20
RAB24	1.21275	2.32661	1.11385	8.37e-27	2.87e-25
MXD3	0.265511	1.47248	1.20697	2.01e-29	1.61e-26
PRELID1	3.97169	4.80553	0.833835	8.81e-22	5.63e-21
LMAN2	6.10339	7.08093	0.977536	1.78e-25	3.2e-24
RGS14	3.16524	3.77826	0.613019	1.19e-09	2.19e-09
F12	7.74572	6.76704	-0.978675	2.09e-06	3.14e-06
GRK6	1.72862	2.80955	1.08093	7.3e-25	1.04e-23
PRR7	0.498747	1.20537	0.706626	5.39e-14	1.35e-13
DBN1	0.987885	2.18761	1.19972	1.73e-15	4.92e-15
PDLIM7	1.18806	2.36128	1.17322	1.99e-22	1.43e-21
DDX41	2.82	3.94906	1.12906	8.75e-29	2.86e-26
FAM193B	1.416	2.42303	1.00702	7.46e-24	7.71e-23
TMED9	5.52687	6.60851	1.08164	1.46e-25	2.71e-24
B4GALT7	1.75201	2.79615	1.04414	4.79e-27	2e-25
RMND5B	1.62728	2.35641	0.729122	5.23e-26	1.21e-24
NHP2	3.5318	4.76287	1.23107	2.51e-26	6.68e-25
HNRNPAB	4.66662	5.5547	0.888081	1.97e-19	8.61e-19
ZNF354A	0.663145	1.28693	0.623784	1.57e-13	3.81e-13
RUFY1	2.07668	2.97022	0.893541	2.39e-25	4.07e-24
HNRNPH1	2.96763	3.93483	0.967205	2.13e-19	9.27e-19
CANX	5.89709	6.88793	0.990845	2e-21	1.2e-20
MAML1	0.953712	1.56528	0.611565	4.24e-18	1.58e-17
MGAT4B	4.60975	5.41387	0.804114	2.23e-13	5.32e-13
SQSTM1	4.87688	6.14746	1.27058	9.02e-17	2.92e-16
MRNIP	0.570018	1.19223	0.62221	3.95e-20	1.9e-19
TBC1D9B	2.80726	3.4556	0.64834	1.76e-16	5.53e-16
MAPK9	1.52433	2.13878	0.614445	1.34e-19	6.01e-19
CNOT6	1.05249	1.75436	0.701866	1.04e-18	4.14e-18
ZFP62	0.93579	1.88527	0.949478	3.22e-26	8.23e-25
TRIM41	1.20859	1.73948	0.53089	3.03e-20	1.5e-19
RACK1	6.04549	6.88263	0.837137	5.73e-18	2.11e-17
TRIM52	0.483787	1.00583	0.522047	9.46e-22	6e-21
DUSP22	1.85793	2.56195	0.704024	4.72e-18	1.75e-17
EXOC2	1.95262	2.54906	0.596444	2.15e-15	6.05e-15
FOXQ1	0.73977	1.46751	0.727741	0.0229646	0.0264579
GMDS	2.16266	2.8557	0.693032	3.91e-10	7.44e-10
WRNIP1	2.73733	3.51266	0.775334	5.23e-21	2.93e-20
SERPINB1	3.61666	4.4202	0.803546	3.53e-10	6.73e-10
SERPINB9	2.32465	1.69377	-0.630882	7.97e-06	1.16e-05
SERPINB6	2.97506	3.77585	0.800786	3.53e-17	1.19e-16
TUBB2A	3.75401	4.45252	0.698506	8.41e-07	1.3e-06
PSMG4	0.753603	1.25822	0.504619	3.6e-20	1.75e-19
SLC22A23	1.39931	2.28009	0.880782	2.36e-17	8.14e-17
PXDC1	5.87907	5.13313	-0.745936	2.61e-10	5.03e-10
PRPF4B	1.86889	2.55127	0.682381	3.25e-15	9e-15
CDYL	1.10542	1.74658	0.641157	4.35e-19	1.82e-18
RPP40	1.33421	2.14208	0.807877	6.08e-21	3.36e-20
LYRM4	0.911409	1.68984	0.778429	6.92e-24	7.24e-23
FARS2	2.37881	3.01172	0.632912	5.19e-19	2.14e-18
F13A1	0.518796	1.23935	0.720558	2.11e-07	3.38e-07
SSR1	3.06425	3.99838	0.934126	7.75e-24	7.95e-23
RIOK1	1.58017	2.34726	0.767085	3.29e-19	1.4e-18
BLOC1S5	1.78372	2.34747	0.563747	3.32e-16	1.01e-15
EEF1E1	1.2683	2.07186	0.803558	8.44e-18	3.05e-17
SLC35B3	2.97274	3.56057	0.587836	3.35e-17	1.13e-16
PAK1IP1	2.33182	3.12595	0.794128	2.8e-16	8.58e-16
TMEM14C	5.12722	6.07265	0.945432	3.47e-25	5.5e-24
TMEM14B	2.74016	3.49335	0.753184	1.5e-20	7.79e-20
ELOVL2	3.40637	4.02675	0.620383	0.000210039	0.000278364
SMIM13	1.81159	2.39379	0.582195	3.7e-15	1.02e-14
TBC1D7	0.795304	1.54575	0.750446	4.48e-27	1.9e-25
NOL7	3.42203	4.54793	1.12591	1.02e-27	7.29e-26
RANBP9	2.96162	3.47353	0.511909	4.93e-12	1.06e-11
MCUR1	2.02053	2.70009	0.67956	3.4e-20	1.66e-19
JARID2	1.01966	1.59983	0.580171	6.82e-16	2.01e-15
DTNBP1	1.31721	2.08546	0.768247	2.19e-16	6.79e-16
MYLIP	1.11894	1.63816	0.519225	9.76e-08	1.6e-07
RBM24	0.257145	1.15901	0.901861	1.5e-16	4.73e-16
CAP2	1.06828	2.91875	1.85047	7.98e-25	1.11e-23
NHLRC1	1.18768	1.91137	0.723684	2.71e-14	6.95e-14
DEK	3.30794	4.11599	0.808051	3.4e-13	8e-13
E2F3	0.983363	1.74338	0.760015	2.54e-13	6.02e-13
CDKAL1	1.26259	1.90975	0.647157	2.63e-19	1.13e-18
SOX4	1.30903	2.30563	0.996598	3.1e-07	4.92e-07
DCDC2	1.13909	1.94732	0.808226	0.00238994	0.00296842
MRS2	2.38566	2.99	0.604335	9.31e-16	2.71e-15
TDP2	3.23177	3.99985	0.768087	9.14e-21	4.89e-20
C6orf62	4.17845	5.14577	0.967316	6.74e-20	3.14e-19
GMNN	1.66016	3.78543	2.12527	2.97e-28	3.95e-26
SCGN	1.11243	2.13662	1.02419	0.0041875	0.00510165
SLC17A4	2.59068	3.12837	0.537686	5.33e-05	7.35e-05
SLC17A2	4.14609	3.28871	-0.857376	1.94e-05	2.75e-05
HIST1H3B	0.0717426	0.644135	0.572393	5.27e-18	1.94e-17
HIST1H1C	5.6945	7.07133	1.37684	8.93e-12	1.89e-11
HIST1H2AC	4.35209	5.18917	0.837081	1.59e-07	2.58e-07
HIST1H2BD	3.83785	4.50391	0.666065	1.88e-05	2.67e-05
HIST1H3D	0.295973	1.12805	0.83208	1.04e-16	3.35e-16
HIST1H2AD	0.200315	0.787197	0.586882	4.19e-13	9.79e-13
HIST1H4E	0.0929706	0.598248	0.505277	2.46e-17	8.46e-17
HIST1H2BG	0.269653	1.05441	0.78476	3.19e-15	8.81e-15
HIST1H2AE	1.16765	2.22761	1.05996	3.01e-10	5.77e-10
HIST1H3E	0.397067	1.20444	0.80737	6.92e-16	2.04e-15
HIST1H4H	0.382536	1.57603	1.19349	7.46e-18	2.71e-17
BTN2A2	0.726038	1.3855	0.659458	6.08e-17	2e-16
BTN3A1	1.71343	2.446	0.732572	3.39e-11	6.92e-11
BTN2A1	1.52284	2.26079	0.737942	2.42e-16	7.5e-16
HMGN4	2.77453	3.77769	1.00317	1.5e-15	4.3e-15
ABT1	2.73666	3.48482	0.74816	5.35e-21	2.99e-20
HIST1H2BJ	0.370983	1.1818	0.810815	3.03e-13	7.16e-13
HIST1H2AG	0.316284	1.06081	0.744521	5.01e-08	8.33e-08
HIST1H4I	2.14553	3.30568	1.16016	1.78e-17	6.21e-17
HIST1H2BK	4.82327	6.03841	1.21513	3.66e-14	9.32e-14
ZNF184	0.697769	1.20225	0.504477	2.59e-15	7.23e-15
HIST1H3H	0.536676	1.56549	1.02882	4.86e-15	1.32e-14
ZNF165	0.65458	1.2732	0.618617	5.04e-11	1.02e-10
ZSCAN16	0.86926	1.84272	0.973459	1.18e-24	1.56e-23
ZKSCAN8	1.01238	1.61002	0.597643	1.24e-13	3.02e-13
ZSCAN9	0.688214	1.49044	0.80223	1.97e-25	3.45e-24
ZKSCAN4	0.686915	1.35519	0.668272	9.47e-20	4.32e-19
ZSCAN26	1.0598	1.73494	0.675141	2.77e-17	9.47e-17
PGBD1	0.580412	1.25742	0.67701	1.45e-14	3.81e-14
ZSCAN31	0.723625	1.52934	0.805714	2.63e-14	6.76e-14
ZKSCAN3	0.467508	1.30108	0.833568	1.99e-24	2.43e-23
TRIM27	2.35678	3.30654	0.949765	2.3e-25	3.94e-24
OR2I1P	2.59653	4.9939	2.39737	1.36e-13	3.3e-13
UBD	2.42141	5.32124	2.89984	4.29e-18	1.59e-17
HLA-F	3.12083	4.12842	1.00759	1.95e-08	3.34e-08
HLA-G	1.06586	1.66786	0.602005	1.18e-07	1.92e-07
HLA-A	7.44507	8.48736	1.04229	2.64e-11	5.42e-11
ZNRD1	1.51352	2.3294	0.815885	4.96e-20	2.36e-19
PPP1R11	3.83392	4.68401	0.850086	1.89e-22	1.37e-21
TRIM31	0.414931	1.4414	1.02646	3.18e-11	6.51e-11
TRIM26	3.78822	4.33477	0.546549	5.19e-12	1.12e-11
TRIM39	1.12991	1.88026	0.750353	7.43e-27	2.64e-25
RPP21	1.30606	2.32508	1.01903	1.85e-25	3.3e-24
GNL1	2.04964	2.81833	0.768687	1.64e-22	1.21e-21
PRR3	0.976128	1.78724	0.811115	1.64e-25	2.99e-24
ABCF1	3.4823	4.34277	0.860469	1.2e-21	7.5e-21
PPP1R10	3.55158	4.05314	0.501569	1.04e-10	2.05e-10
MRPS18B	4.9936	5.60189	0.608284	7.7e-14	1.9e-13
ATAT1	0.606074	1.39146	0.785386	8.39e-23	6.58e-22
C6orf136	2.44426	3.38752	0.943266	5.73e-25	8.44e-24
DHX16	2.58624	3.47458	0.888342	2.6e-24	3.05e-23
NRM	1.31585	2.64319	1.32734	4.54e-21	2.56e-20
MDC1	1.33259	2.17754	0.844946	5.56e-20	2.62e-19
TUBB	6.05499	7.08563	1.03064	5.2e-18	1.92e-17
FLOT1	4.61455	5.58031	0.965758	4.24e-21	2.4e-20
DDR1	1.1234	1.83357	0.710177	0.000284288	0.000373789
GTF2H4	0.495907	1.00014	0.504234	3.52e-20	1.71e-19
VARS2	2.05725	2.61473	0.557481	8.77e-16	2.56e-15
CCHCR1	1.30386	2.70595	1.40209	2.38e-28	3.64e-26
TCF19	0.547128	2.32859	1.78146	1.37e-26	4.2e-25
POU5F1	0.154917	0.690138	0.535221	3.69e-18	1.38e-17
HLA-C	7.60058	8.32358	0.722999	4.07e-07	6.41e-07
HLA-B	7.88915	8.49207	0.602927	0.00025964	0.000342245
MICA	1.65075	2.64725	0.996499	1.49e-20	7.72e-20
MICB	0.511788	1.26301	0.751217	1.08e-15	3.13e-15
MCCD1	0.0267926	0.575089	0.548297	1.02e-05	1.47e-05
DDX39B	1.55234	2.71143	1.1591	4.11e-18	1.53e-17
NFKBIL1	2.75633	3.9095	1.15318	5.3e-25	7.87e-24
[truncated: 4,211 more rows]
