# Supplementary material for: Identification of Immune-Related Genes for Establishment of Prognostic Index in Hepatocellular Carcinoma
Source: Front Cell Dev Biol. 2021 Nov 2;9:760079. doi: 10.3389/fcell.2021.760079 (PMC8593215; doi:10.3389/fcell.2021.760079)
Supplement: Supplementary file 2 [file Table_2.xls]

## Sheet: 2GO
Table 2: Results of GO pathyway analysis
ONTOLOGY	ID	Description	GeneRatio	BgRatio	pvalue	p.adjust	qvalue	geneID	Count
BP	GO:0002479	antigen processing and presentation of exogenous peptide antigen via MHC class I, TAP-dependent	14/144	75/18866	4.51e-16	1.11e-12	8.43e-13	PSMB5/PSMD4/PSMB7/PSMC5/PSMC4/PDIA3/PSMB4/PSMC3/PSMC2/PSMA7/PSME2/PSMA5/CALR/PSMD13	14
BP	GO:0002474	antigen processing and presentation of peptide antigen via MHC class I	15/144	99/18866	1.03e-15	1.11e-12	8.43e-13	PSMB5/PSMD4/PSMB7/BCAP31/PSMC5/PSMC4/PDIA3/PSMB4/PSMC3/PSMC2/PSMA7/PSME2/PSMA5/CALR/PSMD13	15
BP	GO:0042590	antigen processing and presentation of exogenous peptide antigen via MHC class I	14/144	80/18866	1.17e-15	1.11e-12	8.43e-13	PSMB5/PSMD4/PSMB7/PSMC5/PSMC4/PDIA3/PSMB4/PSMC3/PSMC2/PSMA7/PSME2/PSMA5/CALR/PSMD13	14
BP	GO:0043618	regulation of transcription from RNA polymerase II promoter in response to stress	15/144	109/18866	4.55e-15	3.24e-12	2.45e-12	HSF1/HSPA5/ATF4/PSMB5/PSMD4/PSMB7/PSMC5/PSMC4/PSMB4/PSMC3/PSMC2/PSMA7/PSME2/PSMA5/PSMD13	15
BP	GO:0043620	regulation of DNA-templated transcription in response to stress	15/144	115/18866	1.03e-14	5.89e-12	4.46e-12	HSF1/HSPA5/ATF4/PSMB5/PSMD4/PSMB7/PSMC5/PSMC4/PSMB4/PSMC3/PSMC2/PSMA7/PSME2/PSMA5/PSMD13	15
BP	GO:0070498	interleukin-1-mediated signaling pathway	14/144	103/18866	4.61e-14	1.91e-11	1.45e-11	RIPK2/PSMB5/IRAK1/PSMD4/PSMB7/PSMC5/PSMC4/PSMB4/PSMC3/PSMC2/PSMA7/PSME2/PSMA5/PSMD13	14
BP	GO:0006521	regulation of cellular amino acid metabolic process	12/144	63/18866	4.7e-14	1.91e-11	1.45e-11	PSMB5/PSMD4/PSMB7/PSMC5/PSMC4/PSMB4/PSMC3/PSMC2/PSMA7/PSME2/PSMA5/PSMD13	12
BP	GO:0038061	NIK/NF-kappaB signaling	17/144	184/18866	5.46e-14	1.94e-11	1.47e-11	PSMB5/IRAK1/PPP4C/NFKB2/PSMD4/PSMB7/PSMC5/PSMC4/PSMB4/PSMC3/RELB/PSMC2/PSMA7/PSME2/PSMA5/CALR/PSMD13	17
BP	GO:0002223	stimulatory C-type lectin receptor signaling pathway	14/144	113/18866	1.72e-13	5.45e-11	4.13e-11	PSMB5/PSMD4/PSMB7/PSMC5/PSMC4/PSMB4/HRAS/PSMC3/RELB/PSMC2/PSMA7/PSME2/PSMA5/PSMD13	14
BP	GO:0002220	innate immune response activating cell surface receptor signaling pathway	14/144	116/18866	2.5e-13	7.1e-11	5.38e-11	PSMB5/PSMD4/PSMB7/PSMC5/PSMC4/PSMB4/HRAS/PSMC3/RELB/PSMC2/PSMA7/PSME2/PSMA5/PSMD13	14
BP	GO:0002758	innate immune response-activating signal transduction	14/144	117/18866	2.82e-13	7.19e-11	5.45e-11	PSMB5/PSMD4/PSMB7/PSMC5/PSMC4/PSMB4/HRAS/PSMC3/RELB/PSMC2/PSMA7/PSME2/PSMA5/PSMD13	14
BP	GO:1902036	regulation of hematopoietic stem cell differentiation	12/144	73/18866	3.03e-13	7.19e-11	5.45e-11	PSMB5/PSMD4/PSMB7/PSMC5/PSMC4/PSMB4/PSMC3/PSMC2/PSMA7/PSME2/PSMA5/PSMD13	12
BP	GO:0061418	regulation of transcription from RNA polymerase II promoter in response to hypoxia	12/144	77/18866	5.91e-13	1.19e-10	8.98e-11	PSMB5/PSMD4/PSMB7/PSMC5/PSMC4/PSMB4/PSMC3/PSMC2/PSMA7/PSME2/PSMA5/PSMD13	12
BP	GO:1905330	regulation of morphogenesis of an epithelium	16/144	181/18866	6.24e-13	1.19e-10	8.98e-11	PSMB5/MDK/FKBPL/PSMD4/PSMB7/PSMC5/PSMC4/RAC1/PSMB4/PSMC3/PSMC2/PSMA7/PSME2/PSMA5/PSMD13/AR	16
BP	GO:0002831	regulation of response to biotic stimulus	22/144	409/18866	6.25e-13	1.19e-10	8.98e-11	RIPK2/HSPD1/HSP90AB1/PSMB5/NR1H2/PSMD4/PSMB7/PSMC5/PSMC4/IRF3/MICA/PSMB4/HRAS/PSMC3/RELB/PSMC2/PSMA7/NFKBIL1/PSME2/PSMA5/PSMD13/PRDX2	22
BP	GO:0033238	regulation of cellular amine metabolic process	12/144	81/18866	1.11e-12	1.97e-10	1.49e-10	PSMB5/PSMD4/PSMB7/PSMC5/PSMC4/PSMB4/PSMC3/PSMC2/PSMA7/PSME2/PSMA5/PSMD13	12
BP	GO:0010565	regulation of cellular ketone metabolic process	16/144	189/18866	1.22e-12	2.04e-10	1.55e-10	EIF6/PSMB5/AVPR1A/NR1H2/PSMD4/PSMB7/PSMC5/PSMC4/PSMB4/PSMC3/PSMC2/PSMA7/PSME2/PSMA5/PSMD13/FGFR4	16
BP	GO:0031145	anaphase-promoting complex-dependent catabolic process	12/144	83/18866	1.5e-12	2.37e-10	1.79e-10	PSMB5/PSMD4/PSMB7/PSMC5/PSMC4/PSMB4/PSMC3/PSMC2/PSMA7/PSME2/PSMA5/PSMD13	12
BP	GO:0060071	Wnt signaling pathway, planar cell polarity pathway	13/144	108/18866	1.91e-12	2.86e-10	2.16e-10	PSMB5/PSMD4/PSMB7/PSMC5/PSMC4/RAC1/PSMB4/PSMC3/PSMC2/PSMA7/PSME2/PSMA5/PSMD13	13
BP	GO:1901532	regulation of hematopoietic progenitor cell differentiation	12/144	86/18866	2.32e-12	3.29e-10	2.49e-10	PSMB5/PSMD4/PSMB7/PSMC5/PSMC4/PSMB4/PSMC3/PSMC2/PSMA7/PSME2/PSMA5/PSMD13	12
BP	GO:0090175	regulation of establishment of planar polarity	13/144	110/18866	2.43e-12	3.29e-10	2.49e-10	PSMB5/PSMD4/PSMB7/PSMC5/PSMC4/RAC1/PSMB4/PSMC3/PSMC2/PSMA7/PSME2/PSMA5/PSMD13	13
BP	GO:0060218	hematopoietic stem cell differentiation	12/144	87/18866	2.67e-12	3.46e-10	2.62e-10	PSMB5/PSMD4/PSMB7/PSMC5/PSMC4/PSMB4/PSMC3/PSMC2/PSMA7/PSME2/PSMA5/PSMD13	12
BP	GO:0002218	activation of innate immune response	14/144	144/18866	5.06e-12	6.26e-10	4.74e-10	PSMB5/PSMD4/PSMB7/PSMC5/PSMC4/PSMB4/HRAS/PSMC3/RELB/PSMC2/PSMA7/PSME2/PSMA5/PSMD13	14
BP	GO:0031146	SCF-dependent proteasomal ubiquitin-dependent protein catabolic process	12/144	93/18866	6.03e-12	7.16e-10	5.42e-10	PSMB5/PSMD4/PSMB7/PSMC5/PSMC4/PSMB4/PSMC3/PSMC2/PSMA7/PSME2/PSMA5/PSMD13	12
BP	GO:0002833	positive regulation of response to biotic stimulus	17/144	251/18866	8.58e-12	9.71e-10	7.36e-10	RIPK2/HSPD1/PSMB5/PSMD4/PSMB7/PSMC5/PSMC4/IRF3/PSMB4/HRAS/PSMC3/RELB/PSMC2/PSMA7/PSME2/PSMA5/PSMD13	17
BP	GO:0010972	negative regulation of G2/M transition of mitotic cell cycle	12/144	96/18866	8.88e-12	9.71e-10	7.36e-10	PSMB5/PSMD4/PSMB7/PSMC5/PSMC4/PSMB4/PSMC3/PSMC2/PSMA7/PSME2/PSMA5/PSMD13	12
BP	GO:0071347	cellular response to interleukin-1	15/144	183/18866	1.02e-11	1.07e-09	8.14e-10	LCN2/RIPK2/PSMB5/IRAK1/PSMD4/PSMB7/PSMC5/PSMC4/PSMB4/PSMC3/PSMC2/PSMA7/PSME2/PSMA5/PSMD13	15
BP	GO:0036294	cellular response to decreased oxygen levels	16/144	218/18866	1.09e-11	1.09e-09	8.23e-10	ATF4/PSMB5/IRAK1/PSMD4/PSMB7/PSMC5/PSMC4/PSMB4/PSMC3/NAMPT/BAD/PSMC2/PSMA7/PSME2/PSMA5/PSMD13	16
BP	GO:0001736	establishment of planar polarity	13/144	124/18866	1.15e-11	1.09e-09	8.23e-10	PSMB5/PSMD4/PSMB7/PSMC5/PSMC4/RAC1/PSMB4/PSMC3/PSMC2/PSMA7/PSME2/PSMA5/PSMD13	13
BP	GO:0007164	establishment of tissue polarity	13/144	124/18866	1.15e-11	1.09e-09	8.23e-10	PSMB5/PSMD4/PSMB7/PSMC5/PSMC4/RAC1/PSMB4/PSMC3/PSMC2/PSMA7/PSME2/PSMA5/PSMD13	13
BP	GO:0042180	cellular ketone metabolic process	17/144	260/18866	1.5e-11	1.38e-09	1.05e-09	EIF6/PSMB5/AVPR1A/AFP/NR1H2/PSMD4/PSMB7/PSMC5/PSMC4/PSMB4/PSMC3/PSMC2/PSMA7/PSME2/PSMA5/PSMD13/FGFR4	17
BP	GO:0045088	regulation of innate immune response	18/144	307/18866	2.24e-11	2e-09	1.51e-09	HSP90AB1/PSMB5/NR1H2/PSMD4/PSMB7/PSMC5/PSMC4/IRF3/MICA/PSMB4/HRAS/PSMC3/RELB/PSMC2/PSMA7/PSME2/PSMA5/PSMD13	18
BP	GO:0048002	antigen processing and presentation of peptide antigen	15/144	194/18866	2.36e-11	2.03e-09	1.54e-09	PSMB5/PSMD4/PSMB7/BCAP31/PSMC5/PSMC4/PDIA3/PSMB4/PSMC3/PSMC2/PSMA7/PSME2/PSMA5/CALR/PSMD13	15
BP	GO:0019882	antigen processing and presentation	16/144	232/18866	2.78e-11	2.33e-09	1.76e-09	PSMB5/PSMD4/PSMB7/BCAP31/PSMC5/PSMC4/PDIA3/PSMB4/PSMC3/RELB/PSMC2/PSMA7/PSME2/PSMA5/CALR/PSMD13	16
BP	GO:0071453	cellular response to oxygen levels	16/144	235/18866	3.37e-11	2.74e-09	2.08e-09	ATF4/PSMB5/IRAK1/PSMD4/PSMB7/PSMC5/PSMC4/PSMB4/PSMC3/NAMPT/BAD/PSMC2/PSMA7/PSME2/PSMA5/PSMD13	16
BP	GO:1902750	negative regulation of cell cycle G2/M phase transition	12/144	108/18866	3.67e-11	2.9e-09	2.19e-09	PSMB5/PSMD4/PSMB7/PSMC5/PSMC4/PSMB4/PSMC3/PSMC2/PSMA7/PSME2/PSMA5/PSMD13	12
BP	GO:0062012	regulation of small molecule metabolic process	21/144	456/18866	4.09e-11	3.15e-09	2.38e-09	EIF6/GCGR/PSMB5/AVPR1A/NFYA/NR1H2/PSMD4/PSMB7/PSMC5/PSMC4/CD320/ENTPD5/PSMB4/PSMC3/BAD/PSMC2/PSMA7/PSME2/PSMA5/PSMD13/FGFR4	21
BP	GO:0038093	Fc receptor signaling pathway	16/144	241/18866	4.92e-11	3.69e-09	2.79e-09	PTK2/HSP90AA1/HSP90AB1/PSMB5/PSMD4/PSMB7/PSMC5/PSMC4/RAC1/PSMB4/PSMC3/PSMC2/PSMA7/PSME2/PSMA5/PSMD13	16
BP	GO:0036293	response to decreased oxygen levels	19/144	371/18866	6.21e-11	4.53e-09	3.43e-09	HSPD1/HSF1/ATF4/PSMB5/CAT/IRAK1/PSMD4/PSMB7/PSMC5/PSMC4/PSMB4/PSMC3/NAMPT/BAD/PSMC2/PSMA7/PSME2/PSMA5/PSMD13	19
BP	GO:0070555	response to interleukin-1	15/144	211/18866	7.8e-11	5.55e-09	4.2e-09	LCN2/RIPK2/PSMB5/IRAK1/PSMD4/PSMB7/PSMC5/PSMC4/PSMB4/PSMC3/PSMC2/PSMA7/PSME2/PSMA5/PSMD13	15
BP	GO:0002478	antigen processing and presentation of exogenous peptide antigen	14/144	177/18866	8.33e-11	5.71e-09	4.32e-09	PSMB5/PSMD4/PSMB7/PSMC5/PSMC4/PDIA3/PSMB4/PSMC3/PSMC2/PSMA7/PSME2/PSMA5/CALR/PSMD13	14
BP	GO:0001738	morphogenesis of a polarized epithelium	13/144	145/18866	8.43e-11	5.71e-09	4.32e-09	PSMB5/PSMD4/PSMB7/PSMC5/PSMC4/RAC1/PSMB4/PSMC3/PSMC2/PSMA7/PSME2/PSMA5/PSMD13	13
BP	GO:0045089	positive regulation of innate immune response	15/144	213/18866	8.92e-11	5.9e-09	4.47e-09	PSMB5/PSMD4/PSMB7/PSMC5/PSMC4/IRF3/PSMB4/HRAS/PSMC3/RELB/PSMC2/PSMA7/PSME2/PSMA5/PSMD13	15
BP	GO:2000736	regulation of stem cell differentiation	12/144	118/18866	1.05e-10	6.65e-09	5.03e-09	PSMB5/PSMD4/PSMB7/PSMC5/PSMC4/PSMB4/PSMC3/PSMC2/PSMA7/PSME2/PSMA5/PSMD13	12
BP	GO:2000027	regulation of animal organ morphogenesis	16/144	254/18866	1.08e-10	6.65e-09	5.03e-09	PSMB5/MDK/PSMD4/PSMB7/PSMC5/PSMC4/BAX/RAC1/PSMB4/PSMC3/PSMC2/PSMA7/PSME2/PSMA5/PSMD13/AR	16
BP	GO:0002429	immune response-activating cell surface receptor signaling pathway	21/144	481/18866	1.1e-10	6.65e-09	5.03e-09	RIPK2/PTK2/HSP90AA1/HSP90AB1/PSMB5/PSMD4/PSMB7/PSMC5/PSMC4/BAX/RAC1/PSMB4/BAG6/HRAS/PSMC3/RELB/PSMC2/PSMA7/PSME2/PSMA5/PSMD13	21
BP	GO:0002757	immune response-activating signal transduction	21/144	481/18866	1.1e-10	6.65e-09	5.03e-09	RIPK2/PTK2/HSP90AA1/HSP90AB1/PSMB5/PSMD4/PSMB7/PSMC5/PSMC4/BAX/RAC1/PSMB4/BAG6/HRAS/PSMC3/RELB/PSMC2/PSMA7/PSME2/PSMA5/PSMD13	21
BP	GO:0035567	non-canonical Wnt signaling pathway	13/144	151/18866	1.4e-10	8.33e-09	6.31e-09	PSMB5/PSMD4/PSMB7/PSMC5/PSMC4/RAC1/PSMB4/PSMC3/PSMC2/PSMA7/PSME2/PSMA5/PSMD13	13
BP	GO:0019884	antigen processing and presentation of exogenous antigen	14/144	185/18866	1.5e-10	8.73e-09	6.61e-09	PSMB5/PSMD4/PSMB7/PSMC5/PSMC4/PDIA3/PSMB4/PSMC3/PSMC2/PSMA7/PSME2/PSMA5/CALR/PSMD13	14
BP	GO:0070482	response to oxygen levels	19/144	396/18866	1.88e-10	1.07e-08	8.11e-09	HSPD1/HSF1/ATF4/PSMB5/CAT/IRAK1/PSMD4/PSMB7/PSMC5/PSMC4/PSMB4/PSMC3/NAMPT/BAD/PSMC2/PSMA7/PSME2/PSMA5/PSMD13	19
BP	GO:0043687	post-translational protein modification	18/144	363/18866	3.46e-10	1.93e-08	1.46e-08	SPP1/SDC2/PSMB5/AFP/SOCS2/PSMD4/PSMB7/PSMC5/PSMC4/CP/PSMB4/PSMC3/DDA1/PSMC2/PSMA7/PSME2/PSMA5/PSMD13	18
BP	GO:0044106	cellular amine metabolic process	12/144	131/18866	3.59e-10	1.97e-08	1.49e-08	PSMB5/PSMD4/PSMB7/PSMC5/PSMC4/PSMB4/PSMC3/PSMC2/PSMA7/PSME2/PSMA5/PSMD13	12
BP	GO:0045862	positive regulation of proteolysis	18/144	370/18866	4.71e-10	2.53e-08	1.91e-08	RIPK2/HSPD1/PTK2/HSF1/XDH/BID/BCAP31/PSMC4/ADRM1/BAX/BAG6/PDCD6/DDA1/BAD/PSMC2/PSME2/PRELID1/FGFR4	18
BP	GO:0038095	Fc-epsilon receptor signaling pathway	13/144	169/18866	5.73e-10	3.02e-08	2.29e-08	PSMB5/PSMD4/PSMB7/PSMC5/PSMC4/RAC1/PSMB4/PSMC3/PSMC2/PSMA7/PSME2/PSMA5/PSMD13	13
BP	GO:0043161	proteasome-mediated ubiquitin-dependent protein catabolic process	19/144	424/18866	5.93e-10	3.07e-08	2.33e-08	HSPA5/HSP90AB1/PSMB5/UBXN1/PSMD4/PSMB7/BCAP31/PSMC5/PSMC4/PSMB4/BAG6/PSMC3/DDA1/PSMC2/PSMA7/PSME2/PSMA5/PSMD13/CAMLG	19
BP	GO:0050852	T cell receptor signaling pathway	14/144	206/18866	6.23e-10	3.17e-08	2.4e-08	RIPK2/PSMB5/PSMD4/PSMB7/PSMC5/PSMC4/PSMB4/HRAS/PSMC3/PSMC2/PSMA7/PSME2/PSMA5/PSMD13	14
BP	GO:0071456	cellular response to hypoxia	14/144	208/18866	7.07e-10	3.53e-08	2.67e-08	PSMB5/IRAK1/PSMD4/PSMB7/PSMC5/PSMC4/PSMB4/PSMC3/BAD/PSMC2/PSMA7/PSME2/PSMA5/PSMD13	14
BP	GO:0033209	tumor necrosis factor-mediated signaling pathway	13/144	173/18866	7.65e-10	3.75e-08	2.84e-08	TNFRSF4/PSMB5/PSMD4/PSMB7/PSMC5/PSMC4/PSMB4/PSMC3/PSMC2/PSMA7/PSME2/PSMA5/PSMD13	13
BP	GO:0009308	amine metabolic process	12/144	140/18866	7.78e-10	3.75e-08	2.84e-08	PSMB5/PSMD4/PSMB7/PSMC5/PSMC4/PSMB4/PSMC3/PSMC2/PSMA7/PSME2/PSMA5/PSMD13	12
BP	GO:0010498	proteasomal protein catabolic process	20/144	483/18866	7.99e-10	3.79e-08	2.87e-08	HSPA5/HSP90AB1/PSMB5/HM13/UBXN1/PSMD4/PSMB7/BCAP31/PSMC5/PSMC4/PSMB4/BAG6/PSMC3/DDA1/PSMC2/PSMA7/PSME2/PSMA5/PSMD13/CAMLG	20
BP	GO:0031349	positive regulation of defense response	18/144	385/18866	8.89e-10	4.15e-08	3.14e-08	RIPK2/HSPD1/PSMB5/MDK/PSMD4/PSMB7/PSMC5/PSMC4/IRF3/PSMB4/HRAS/PSMC3/RELB/PSMC2/PSMA7/PSME2/PSMA5/PSMD13	18
BP	GO:0090090	negative regulation of canonical Wnt signaling pathway	13/144	184/18866	1.63e-09	7.5e-08	5.67e-08	PSMB5/MDK/PSMD4/PSMB7/PSMC5/PSMC4/PSMB4/PSMC3/PSMC2/PSMA7/PSME2/PSMA5/PSMD13	13
BP	GO:0090263	positive regulation of canonical Wnt signaling pathway	12/144	150/18866	1.73e-09	7.79e-08	5.9e-08	PSMB5/PSMD4/PSMB7/PSMC5/PSMC4/PSMB4/PSMC3/PSMC2/PSMA7/PSME2/PSMA5/PSMD13	12
BP	GO:0043488	regulation of mRNA stability	13/144	186/18866	1.86e-09	8.29e-08	6.28e-08	MAPKAPK2/PSMB5/PSMD4/PSMB7/PSMC5/PSMC4/PSMB4/PSMC3/PSMC2/PSMA7/PSME2/PSMA5/PSMD13	13
BP	GO:0001666	response to hypoxia	17/144	359/18866	2.23e-09	9.6e-08	7.27e-08	HSPD1/HSF1/PSMB5/CAT/IRAK1/PSMD4/PSMB7/PSMC5/PSMC4/PSMB4/PSMC3/BAD/PSMC2/PSMA7/PSME2/PSMA5/PSMD13	17
BP	GO:0010948	negative regulation of cell cycle process	17/144	359/18866	2.23e-09	9.6e-08	7.27e-08	HSP90AB1/PSMB5/PSMD4/PSMB7/PSMC5/PSMC4/BAX/PSMB4/PSMC3/PSMC2/PSMA7/PSME2/PSMA5/IK/CALR/PSMD13/PPP1R10	17
BP	GO:0043487	regulation of RNA stability	13/144	195/18866	3.32e-09	1.41e-07	1.07e-07	MAPKAPK2/PSMB5/PSMD4/PSMB7/PSMC5/PSMC4/PSMB4/PSMC3/PSMC2/PSMA7/PSME2/PSMA5/PSMD13	13
BP	GO:0010389	regulation of G2/M transition of mitotic cell cycle	13/144	200/18866	4.51e-09	1.88e-07	1.43e-07	HSP90AA1/PSMB5/PSMD4/PSMB7/PSMC5/PSMC4/PSMB4/PSMC3/PSMC2/PSMA7/PSME2/PSMA5/PSMD13	13
BP	GO:0016579	protein deubiquitination	15/144	283/18866	4.57e-09	1.88e-07	1.43e-07	PSMB5/UBXN1/PSMD4/PSMB7/PSMC5/PSMC4/ADRM1/PSMB4/PSMC3/PSMC2/PSMA7/PSME2/PSMA5/PSMD13/AR	15
BP	GO:0035966	response to topologically incorrect protein	13/144	205/18866	6.08e-09	2.47e-07	1.87e-07	HSPD1/HSF1/HSP90AA1/HSPA5/HSP90AB1/ATF4/HDGF/BAX/BAG6/CALR/MYDGF/DAXX/MANF	13
BP	GO:0061013	regulation of mRNA catabolic process	13/144	208/18866	7.24e-09	2.9e-07	2.2e-07	MAPKAPK2/PSMB5/PSMD4/PSMB7/PSMC5/PSMC4/PSMB4/PSMC3/PSMC2/PSMA7/PSME2/PSMA5/PSMD13	13
BP	GO:0045930	negative regulation of mitotic cell cycle	16/144	341/18866	7.75e-09	3.06e-07	2.32e-07	PSMB5/PSMD4/PSMB7/PSMC5/PSMC4/BAX/PSMB4/HRAS/PSMC3/PSMC2/PSMA7/PSME2/PSMA5/IK/PSMD13/PPP1R10	16
BP	GO:1901991	negative regulation of mitotic cell cycle phase transition	14/144	251/18866	8.03e-09	3.13e-07	2.37e-07	PSMB5/PSMD4/PSMB7/PSMC5/PSMC4/BAX/PSMB4/PSMC3/PSMC2/PSMA7/PSME2/PSMA5/IK/PSMD13	14
BP	GO:0002244	hematopoietic progenitor cell differentiation	12/144	172/18866	8.2e-09	3.15e-07	2.39e-07	PSMB5/PSMD4/PSMB7/PSMC5/PSMC4/PSMB4/PSMC3/PSMC2/PSMA7/PSME2/PSMA5/PSMD13	12
BP	GO:0070646	protein modification by small protein removal	15/144	300/18866	1e-08	3.81e-07	2.88e-07	PSMB5/UBXN1/PSMD4/PSMB7/PSMC5/PSMC4/ADRM1/PSMB4/PSMC3/PSMC2/PSMA7/PSME2/PSMA5/PSMD13/AR	15
BP	GO:1902749	regulation of cell cycle G2/M phase transition	13/144	217/18866	1.2e-08	4.51e-07	3.41e-07	HSP90AA1/PSMB5/PSMD4/PSMB7/PSMC5/PSMC4/PSMB4/PSMC3/PSMC2/PSMA7/PSME2/PSMA5/PSMD13	13
BP	GO:0030178	negative regulation of Wnt signaling pathway	13/144	219/18866	1.34e-08	4.96e-07	3.76e-07	PSMB5/MDK/PSMD4/PSMB7/PSMC5/PSMC4/PSMB4/PSMC3/PSMC2/PSMA7/PSME2/PSMA5/PSMD13	13
BP	GO:0010950	positive regulation of endopeptidase activity	12/144	181/18866	1.46e-08	5.31e-07	4.02e-07	RIPK2/HSPD1/HSF1/XDH/BID/BCAP31/ADRM1/BAX/PDCD6/BAD/PSME2/PRELID1	12
BP	GO:0048863	stem cell differentiation	14/144	264/18866	1.52e-08	5.49e-07	4.16e-07	PSMB5/PSMD4/PSMB7/PSMC5/PSMC4/PSMB4/PDCD6/PSMC3/PSMC2/PSMA7/PSME2/PSMA5/PSMD13/SEMA6C	14
BP	GO:0006986	response to unfolded protein	12/144	183/18866	1.65e-08	5.78e-07	4.38e-07	HSPD1/HSF1/HSP90AA1/HSPA5/HSP90AB1/ATF4/HDGF/BAX/CALR/MYDGF/DAXX/MANF	12
BP	GO:0030177	positive regulation of Wnt signaling pathway	12/144	183/18866	1.65e-08	5.78e-07	4.38e-07	PSMB5/PSMD4/PSMB7/PSMC5/PSMC4/PSMB4/PSMC3/PSMC2/PSMA7/PSME2/PSMA5/PSMD13	12
BP	GO:1901988	negative regulation of cell cycle phase transition	14/144	270/18866	2.03e-08	7.03e-07	5.32e-07	PSMB5/PSMD4/PSMB7/PSMC5/PSMC4/BAX/PSMB4/PSMC3/PSMC2/PSMA7/PSME2/PSMA5/IK/PSMD13	14
BP	GO:0034612	response to tumor necrosis factor	15/144	320/18866	2.37e-08	8.14e-07	6.16e-07	LCN2/TNFRSF4/PSMB5/PSMD4/PSMB7/PSMC5/PSMC4/PSMB4/PSMC3/PSMC2/PSMA7/PSME2/PSMA5/GCH1/PSMD13	15
BP	GO:0006457	protein folding	13/144	230/18866	2.41e-08	8.16e-07	6.17e-07	HSPD1/HSP90AA1/HSPA5/HSP90AB1/FKBP8/PPIA/FKBP4/UBXN1/FKBP1A/PDIA3/ENTPD5/PPIB/CALR	13
BP	GO:0050851	antigen receptor-mediated signaling pathway	15/144	325/18866	2.91e-08	9.76e-07	7.39e-07	RIPK2/PSMB5/PSMD4/PSMB7/PSMC5/PSMC4/BAX/PSMB4/HRAS/PSMC3/PSMC2/PSMA7/PSME2/PSMA5/PSMD13	15
BP	GO:0010952	positive regulation of peptidase activity	12/144	201/18866	4.67e-08	1.54e-06	1.17e-06	RIPK2/HSPD1/HSF1/XDH/BID/BCAP31/ADRM1/BAX/PDCD6/BAD/PSME2/PRELID1	12
BP	GO:1903706	regulation of hemopoiesis	18/144	498/18866	4.84e-08	1.58e-06	1.2e-06	RIPK2/EIF6/PSMB5/MDK/PSMD4/PSMB7/PSMC5/PSMC4/PSMB4/PSMC3/BAD/PSMC2/PSMA7/PSME2/PSMA5/PRELID1/PSMD13/PRDX2	18
BP	GO:0006520	cellular amino acid metabolic process	15/144	340/18866	5.28e-08	1.71e-06	1.29e-06	ATF4/PSMB5/PSMD4/PSMB7/PSMC5/PSMC4/PSMB4/DDAH2/PSMC3/PSMC2/PSMA7/PSME2/PSMA5/AIMP1/PSMD13	15
BP	GO:1903311	regulation of mRNA metabolic process	15/144	344/18866	6.15e-08	1.97e-06	1.49e-06	HSF1/MAPKAPK2/PSMB5/PSMD4/PSMB7/PSMC5/PSMC4/PSMB4/PSMC3/PSMC2/PSMA7/PSME2/PSMA5/IK/PSMD13	15
BP	GO:0071356	cellular response to tumor necrosis factor	14/144	297/18866	6.66e-08	2.11e-06	1.59e-06	LCN2/TNFRSF4/PSMB5/PSMD4/PSMB7/PSMC5/PSMC4/PSMB4/PSMC3/PSMC2/PSMA7/PSME2/PSMA5/PSMD13	14
BP	GO:0000086	G2/M transition of mitotic cell cycle	13/144	254/18866	7.74e-08	2.42e-06	1.83e-06	HSP90AA1/PSMB5/PSMD4/PSMB7/PSMC5/PSMC4/PSMB4/PSMC3/PSMC2/PSMA7/PSME2/PSMA5/PSMD13	13
BP	GO:0010038	response to metal ion	15/144	366/18866	1.38e-07	4.26e-06	3.23e-06	HSF1/HSPA5/ATF4/CAT/NFYA/ANXA11/CACYBP/TCIRG1/MT2A/PDCD6/BAD/S100A13/CALR/BSG/DAXX	15
BP	GO:0044839	cell cycle G2/M phase transition	13/144	273/18866	1.79e-07	5.47e-06	4.14e-06	HSP90AA1/PSMB5/PSMD4/PSMB7/PSMC5/PSMC4/PSMB4/PSMC3/PSMC2/PSMA7/PSME2/PSMA5/PSMD13	13
BP	GO:0043312	neutrophil degranulation	17/144	487/18866	1.93e-07	5.83e-06	4.41e-06	LCN2/LYZ/HSP90AA1/HSP90AB1/CAT/PPIA/ILF2/TCIRG1/PSMB7/RAC1/PSMC3/PSMC2/FTH1/PSMA5/GPI/PSMD13/CD63	17
BP	GO:0006402	mRNA catabolic process	15/144	376/18866	1.95e-07	5.84e-06	4.42e-06	MAPKAPK2/PSMB5/PSMD4/PSMB7/PSMC5/PSMC4/SKIV2L/PSMB4/RPL7/PSMC3/PSMC2/PSMA7/PSME2/PSMA5/PSMD13	15
BP	GO:0002283	neutrophil activation involved in immune response	17/144	490/18866	2.1e-07	6.23e-06	4.71e-06	LCN2/LYZ/HSP90AA1/HSP90AB1/CAT/PPIA/ILF2/TCIRG1/PSMB7/RAC1/PSMC3/PSMC2/FTH1/PSMA5/GPI/PSMD13/CD63	17
BP	GO:1901990	regulation of mitotic cell cycle phase transition	16/144	448/18866	3.33e-07	9.78e-06	7.4e-06	HSP90AA1/PSMB5/BID/PSMD4/PSMB7/PSMC5/PSMC4/BAX/PSMB4/PSMC3/PSMC2/PSMA7/PSME2/PSMA5/IK/PSMD13	16
BP	GO:0000209	protein polyubiquitination	14/144	340/18866	3.48e-07	1.01e-05	7.66e-06	TRIM27/PSMB5/PSMD4/PSMB7/PSMC5/PSMC4/PSMB4/PSMC3/DDA1/PSMC2/PSMA7/PSME2/PSMA5/PSMD13	14
BP	GO:0034976	response to endoplasmic reticulum stress	13/144	294/18866	4.17e-07	1.2e-05	9.08e-06	HSPA5/ATF4/HDGF/HM13/NR1H2/UBXN1/BCAP31/PDIA3/BAX/BAG6/CALR/MYDGF/MANF	13
BP	GO:0060828	regulation of canonical Wnt signaling pathway	13/144	295/18866	4.34e-07	1.23e-05	9.34e-06	PSMB5/MDK/PSMD4/PSMB7/PSMC5/PSMC4/PSMB4/PSMC3/PSMC2/PSMA7/PSME2/PSMA5/PSMD13	13
BP	GO:0034605	cellular response to heat	9/144	125/18866	4.94e-07	1.39e-05	1.05e-05	HSPD1/HSF1/HSP90AA1/HSP90AB1/MAPKAPK2/IRAK1/FKBP4/PDCD6/DAXX	9
BP	GO:0010499	proteasomal ubiquitin-independent protein catabolic process	5/144	22/18866	5.73e-07	1.6e-05	1.21e-05	PSMB5/PSMB7/PSMB4/PSMA7/PSMA5	5
BP	GO:0009408	response to heat	10/144	166/18866	5.91e-07	1.62e-05	1.22e-05	HSPD1/HSF1/HSP90AA1/HSP90AB1/MAPKAPK2/IRAK1/FKBP4/MICA/PDCD6/DAXX	10
BP	GO:0035967	cellular response to topologically incorrect protein	10/144	166/18866	5.91e-07	1.62e-05	1.22e-05	HSPD1/HSF1/HSPA5/ATF4/HDGF/BAX/BAG6/CALR/MYDGF/DAXX	10
BP	GO:0002237	response to molecule of bacterial origin	14/144	356/18866	6.05e-07	1.64e-05	1.24e-05	LCN2/RIPK2/HSPD1/HSF1/MAPKAPK2/IRAK1/NFKB2/IRF3/IRF5/NFKBIL1/GCH1/PLSCR4/PRDX2/NFKBIB	14
BP	GO:0006401	RNA catabolic process	15/144	415/18866	6.84e-07	1.84e-05	1.39e-05	MAPKAPK2/PSMB5/PSMD4/PSMB7/PSMC5/PSMC4/SKIV2L/PSMB4/RPL7/PSMC3/PSMC2/PSMA7/PSME2/PSMA5/PSMD13	15
BP	GO:0070997	neuron death	14/144	360/18866	6.91e-07	1.84e-05	1.39e-05	HSPD1/HSF1/HSPA5/HSP90AB1/ATF4/ERBB3/BID/MDK/NENF/BAX/HRAS/NAMPT/BAD/DAXX	14
BP	GO:0000413	protein peptidyl-prolyl isomerization	6/144	43/18866	8.61e-07	2.27e-05	1.72e-05	FKBP8/PPIA/FKBP4/FKBP1A/PPIB/FKBP2	6
BP	GO:1901987	regulation of cell cycle phase transition	16/144	486/18866	9.79e-07	2.56e-05	1.94e-05	HSP90AA1/PSMB5/BID/PSMD4/PSMB7/PSMC5/PSMC4/BAX/PSMB4/PSMC3/PSMC2/PSMA7/PSME2/PSMA5/IK/PSMD13	16
BP	GO:0045899	positive regulation of RNA polymerase II transcription preinitiation complex assembly	4/144	11/18866	1.03e-06	2.67e-05	2.02e-05	PSMC5/PSMC4/PSMC3/PSMC2	4
BP	GO:0032496	response to lipopolysaccharide	13/144	334/18866	1.74e-06	4.47e-05	3.39e-05	LCN2/RIPK2/HSPD1/HSF1/MAPKAPK2/IRAK1/NFKB2/IRF3/NFKBIL1/GCH1/PLSCR4/PRDX2/NFKBIB	13
BP	GO:0009266	response to temperature stimulus	11/144	233/18866	1.78e-06	4.53e-05	3.43e-05	HSPD1/HSF1/HSP90AA1/HSP90AB1/MAPKAPK2/NR2F6/IRAK1/FKBP4/MICA/PDCD6/DAXX	11
BP	GO:0034620	cellular response to unfolded protein	9/144	146/18866	1.82e-06	4.59e-05	3.47e-05	HSPD1/HSF1/HSPA5/ATF4/HDGF/BAX/CALR/MYDGF/DAXX	9
BP	GO:0006367	transcription initiation from RNA polymerase II promoter	10/144	189/18866	1.93e-06	4.82e-05	3.65e-05	NR1I2/NR2F6/RXRB/NR1H2/PSMC5/PSMC4/BAX/PSMC3/PSMC2/AR	10
BP	GO:0060070	canonical Wnt signaling pathway	13/144	339/18866	2.06e-06	5.09e-05	3.85e-05	PSMB5/MDK/PSMD4/PSMB7/PSMC5/PSMC4/PSMB4/PSMC3/PSMC2/PSMA7/PSME2/PSMA5/PSMD13	13
BP	GO:2001056	positive regulation of cysteine-type endopeptidase activity	9/144	151/18866	2.41e-06	5.91e-05	4.47e-05	RIPK2/HSPD1/HSF1/XDH/BID/BCAP31/BAX/PDCD6/BAD	9
BP	GO:0052547	regulation of peptidase activity	15/144	466/18866	2.87e-06	6.99e-05	5.29e-05	RIPK2/HSPD1/HSF1/XDH/BID/UBXN1/BCAP31/ADRM1/BAX/PDCD6/PROS1/BAD/PSME2/LPA/PRELID1	15
BP	GO:1900024	regulation of substrate adhesion-dependent cell spreading	6/144	53/18866	3.04e-06	7.34e-05	5.56e-05	PTK2/MDK/RAC1/ITGB1BP1/S100A10/CALR	6
BP	GO:0045898	regulation of RNA polymerase II transcription preinitiation complex assembly	4/144	14/18866	3.07e-06	7.34e-05	5.56e-05	PSMC5/PSMC4/PSMC3/PSMC2	4
BP	GO:1903362	regulation of cellular protein catabolic process	11/144	260/18866	5.13e-06	0.000121548	9.2e-05	PTK2/HSP90AA1/HSP90AB1/UBXN1/BCAP31/PSMC4/BAG6/DDA1/PSMC2/PSME2/CAMLG	11
BP	GO:0052548	regulation of endopeptidase activity	14/144	434/18866	6.12e-06	0.000143916	0.00010896	RIPK2/HSPD1/HSF1/XDH/BID/BCAP31/ADRM1/BAX/PDCD6/PROS1/BAD/PSME2/LPA/PRELID1	14
BP	GO:0030111	regulation of Wnt signaling pathway	13/144	375/18866	6.18e-06	0.000144227	0.000109196	PSMB5/MDK/PSMD4/PSMB7/PSMC5/PSMC4/PSMB4/PSMC3/PSMC2/PSMA7/PSME2/PSMA5/PSMD13	13
BP	GO:0018208	peptidyl-proline modification	6/144	60/18866	6.35e-06	0.000146983	0.000111282	FKBP8/PPIA/FKBP4/FKBP1A/PPIB/FKBP2	6
BP	GO:1905897	regulation of response to endoplasmic reticulum stress	7/144	92/18866	6.65e-06	0.000152574	0.000115515	HSPA5/NR1H2/UBXN1/BCAP31/BAX/BAG6/MANF	7
BP	GO:0043280	positive regulation of cysteine-type endopeptidase activity involved in apoptotic process	8/144	134/18866	8.79e-06	0.000200083	0.000151485	HSPD1/HSF1/XDH/BID/BCAP31/BAX/PDCD6/BAD	8
BP	GO:0043254	regulation of protein-containing complex assembly	14/144	449/18866	9e-06	0.000203186	0.000153834	HSF1/HSP90AA1/HSPA5/TRIM27/BID/FKBP4/NR1H2/TMSB10/PSMC5/PSMC4/BAX/RAC1/PSMC3/PSMC2	14
BP	GO:1903050	regulation of proteolysis involved in cellular protein catabolic process	10/144	225/18866	9.09e-06	0.000203662	0.000154194	PTK2/HSP90AB1/UBXN1/BCAP31/PSMC4/BAG6/DDA1/PSMC2/PSME2/CAMLG	10
BP	GO:0031331	positive regulation of cellular catabolic process	13/144	390/18866	9.42e-06	0.000209344	0.000158496	RIPK2/PTK2/HSF1/HSP90AA1/TRIM27/BCAP31/PSMC4/ENTPD5/BAX/BAG6/DDA1/BAD/PSMC2	13
BP	GO:0097191	extrinsic apoptotic signaling pathway	10/144	230/18866	1.1e-05	0.000242931	0.000183926	LCN2/ERBB3/BID/PDIA3/BAX/BAD/SORT1/AR/DAXX/PRDX2	10
BP	GO:0032727	positive regulation of interferon-alpha production	4/144	20/18866	1.43e-05	0.000313972	0.000237712	RIPK2/HSPD1/IRF3/IRF5	4
BP	GO:0033574	response to testosterone	5/144	41/18866	1.45e-05	0.000315321	0.000238733	SPP1/HSF1/BAD/CALR/AR	5
BP	GO:0061136	regulation of proteasomal protein catabolic process	9/144	193/18866	1.76e-05	0.000380535	0.000288107	HSP90AB1/UBXN1/BCAP31/PSMC4/BAG6/DDA1/PSMC2/PSME2/CAMLG	9
BP	GO:0051222	positive regulation of protein transport	12/144	354/18866	1.78e-05	0.000381418	0.000288776	HSP90AB1/TNFRSF4/BID/PPIA/NR1H2/BCAP31/IRF3/RAC1/HRAS/ITGB1BP1/BAD/GPI	12
BP	GO:0071216	cellular response to biotic stimulus	10/144	246/18866	1.97e-05	0.000418616	0.000316938	LCN2/RIPK2/HSF1/HSPA5/IRAK1/IRF3/NFKBIL1/PLSCR4/PRDX2/NFKBIB	10
BP	GO:0042110	T cell activation	14/144	483/18866	2.03e-05	0.00042865	0.000324536	RIPK2/HSPD1/TNFRSF4/MDK/TCIRG1/FKBP1A/MICA/BAX/RAC1/RELB/BAD/CD151/PRELID1/PRDX2	14
BP	GO:0032481	positive regulation of type I interferon production	6/144	74/18866	2.15e-05	0.000450637	0.000341182	RIPK2/HSPD1/IRAK1/NFKB2/IRF3/IRF5	6
BP	GO:0006352	DNA-templated transcription, initiation	10/144	249/18866	2.19e-05	0.000454367	0.000344006	NR1I2/NR2F6/RXRB/NR1H2/PSMC5/PSMC4/BAX/PSMC3/PSMC2/AR	10
BP	GO:2000377	regulation of reactive oxygen species metabolic process	9/144	200/18866	2.34e-05	0.000482731	0.00036548	HSPD1/HSP90AA1/EIF6/HSP90AB1/XDH/RAC1/DDAH2/GCH1/PRDX2	9
BP	GO:0051896	regulation of protein kinase B signaling	10/144	253/18866	2.51e-05	0.000513304	0.000388628	PTK2/HSP90AA1/HSP90AB1/ERBB3/XDH/RAC1/PDCD6/ITGB1BP1/MYDGF/FGFR4	10
BP	GO:0042026	protein refolding	4/144	23/18866	2.57e-05	0.000523443	0.000396304	HSPD1/HSP90AA1/HSPA5/FKBP1A	4
BP	GO:1904951	positive regulation of establishment of protein localization	12/144	370/18866	2.75e-05	0.000555767	0.000420777	HSP90AB1/TNFRSF4/BID/PPIA/NR1H2/BCAP31/IRF3/RAC1/HRAS/ITGB1BP1/BAD/GPI	12
BP	GO:0031334	positive regulation of protein-containing complex assembly	10/144	257/18866	2.87e-05	0.000574432	0.000434908	HSP90AA1/TRIM27/BID/NR1H2/PSMC5/PSMC4/BAX/RAC1/PSMC3/PSMC2	10
BP	GO:1903532	positive regulation of secretion by cell	11/144	313/18866	2.9e-05	0.00057765	0.000437345	SPP1/TNFRSF4/AVPR1A/PPIA/NR1H2/IRF3/RAC1/BAD/AIMP1/GPI/NMB	11
BP	GO:0071222	cellular response to lipopolysaccharide	9/144	208/18866	3.19e-05	0.000629893	0.000476899	LCN2/RIPK2/HSF1/IRAK1/IRF3/NFKBIL1/PLSCR4/PRDX2/NFKBIB	9
BP	GO:0031396	regulation of protein ubiquitination	9/144	211/18866	3.57e-05	0.000699767	0.000529801	RIPK2/HSP90AA1/HSPA5/HSP90AB1/UBXN1/FKBP1A/PDCD6/DAXX/CAMLG	9
BP	GO:0032647	regulation of interferon-alpha production	4/144	25/18866	3.64e-05	0.000707441	0.000535611	RIPK2/HSPD1/IRF3/IRF5	4
BP	GO:1901214	regulation of neuron death	11/144	321/18866	3.65e-05	0.000707441	0.000535611	HSPD1/HSF1/HSP90AB1/ATF4/ERBB3/MDK/NENF/BAX/HRAS/BAD/DAXX	11
BP	GO:1901215	negative regulation of neuron death	9/144	212/18866	3.7e-05	0.000710199	0.000537699	HSPD1/HSF1/HSP90AB1/ATF4/ERBB3/MDK/NENF/BAX/HRAS	9
BP	GO:0030522	intracellular receptor signaling pathway	10/144	265/18866	3.72e-05	0.000710199	0.000537699	RIPK2/NR1I2/IRAK1/RXRB/FKBP4/NR1H2/IRF3/CALR/AR/DAXX	10
BP	GO:0051123	RNA polymerase II preinitiation complex assembly	4/144	26/18866	4.27e-05	0.000810273	0.000613467	PSMC5/PSMC4/PSMC3/PSMC2	4
BP	GO:0009896	positive regulation of catabolic process	13/144	454/18866	4.61e-05	0.000868747	0.000657737	RIPK2/PTK2/HSF1/HSP90AA1/TRIM27/BCAP31/PSMC4/ENTPD5/BAX/BAG6/DDA1/BAD/PSMC2	13
BP	GO:0032479	regulation of type I interferon production	7/144	125/18866	4.91e-05	0.00091915	0.000695899	RIPK2/HSPD1/IRAK1/NFKB2/IRF3/IRF5/RELB	7
BP	GO:0032607	interferon-alpha production	4/144	27/18866	4.98e-05	0.000927028	0.000701863	RIPK2/HSPD1/IRF3/IRF5	4
BP	GO:0034975	protein folding in endoplasmic reticulum	3/144	10/18866	5.02e-05	0.00092862	0.000703068	HSPA5/PDIA3/CALR	3
BP	GO:0006919	activation of cysteine-type endopeptidase activity involved in apoptotic process	6/144	86/18866	5.07e-05	0.000930998	0.000704869	HSPD1/XDH/BID/BAX/PDCD6/BAD	6
BP	GO:0071241	cellular response to inorganic substance	9/144	221/18866	5.11e-05	0.000932623	0.000706099	HSF1/HSPA5/ATF4/NFYA/CACYBP/MT2A/BAD/CALR/DAXX	9
BP	GO:0071219	cellular response to molecule of bacterial origin	9/144	222/18866	5.29e-05	0.00095965	0.000726561	LCN2/RIPK2/HSF1/IRAK1/IRF3/NFKBIL1/PLSCR4/PRDX2/NFKBIB	9
BP	GO:0032606	type I interferon production	7/144	127/18866	5.43e-05	0.000975125	0.000738277	RIPK2/HSPD1/IRAK1/NFKB2/IRF3/IRF5/RELB	7
BP	GO:0042493	response to drug	12/144	397/18866	5.45e-05	0.000975125	0.000738277	LCN2/HSPD1/HSF1/NR1I2/HSPA5/HSP90AB1/CAT/MDK/MT2A/BAD/S100A10/CALR	12
BP	GO:0043491	protein kinase B signaling	10/144	278/18866	5.56e-05	0.000989715	0.000749324	PTK2/HSP90AA1/HSP90AB1/ERBB3/XDH/RAC1/PDCD6/ITGB1BP1/MYDGF/FGFR4	10
BP	GO:0051047	positive regulation of secretion	11/144	340/18866	6.14e-05	0.00108568	0.00082198	SPP1/TNFRSF4/AVPR1A/PPIA/NR1H2/IRF3/RAC1/BAD/AIMP1/GPI/NMB	11
BP	GO:0051897	positive regulation of protein kinase B signaling	8/144	178/18866	6.78e-05	0.00119171	0.000902259	PTK2/HSP90AA1/HSP90AB1/ERBB3/RAC1/ITGB1BP1/MYDGF/FGFR4	8
BP	GO:0072593	reactive oxygen species metabolic process	10/144	288/18866	7.47e-05	0.00130431	0.000987507	HSPD1/HSP90AA1/EIF6/HSP90AB1/XDH/CAT/RAC1/DDAH2/GCH1/PRDX2	10
BP	GO:0031638	zymogen activation	5/144	58/18866	8e-05	0.0013878	0.00105072	RIPK2/F11/C1R/C1RL/BAD	5
BP	GO:1903034	regulation of response to wounding	8/144	183/18866	8.24e-05	0.00142072	0.00107564	SPP1/PTK2/F11/PLG/MDK/PROS1/HRAS/PRDX2	8
BP	GO:0031663	lipopolysaccharide-mediated signaling pathway	5/144	59/18866	8.68e-05	0.00148705	0.00112586	RIPK2/IRAK1/IRF3/NFKBIL1/PRDX2	5
BP	GO:0060261	positive regulation of transcription initiation from RNA polymerase II promoter	4/144	31/18866	8.73e-05	0.00148705	0.00112586	PSMC5/PSMC4/PSMC3/PSMC2	4
BP	GO:2000116	regulation of cysteine-type endopeptidase activity	9/144	239/18866	9.33e-05	0.00158052	0.00119663	RIPK2/HSPD1/HSF1/XDH/BID/BCAP31/BAX/PDCD6/BAD	9
BP	GO:0050821	protein stabilization	8/144	187/18866	9.58e-05	0.00161288	0.00122113	HSPD1/HSP90AA1/HSP90AB1/FKBPL/BAG6/PPIB/CALR/CAMLG	8
BP	GO:1903320	regulation of protein modification by small protein conjugation or removal	9/144	242/18866	0.000102587	0.00171743	0.00130028	RIPK2/HSP90AA1/HSPA5/HSP90AB1/UBXN1/FKBP1A/PDCD6/DAXX/CAMLG	9
BP	GO:0051402	neuron apoptotic process	9/144	245/18866	0.00011264	0.00187469	0.00141935	HSPD1/HSPA5/HSP90AB1/ATF4/ERBB3/BID/MDK/BAX/HRAS	9
BP	GO:0043248	proteasome assembly	3/144	13/18866	0.000117762	0.00194854	0.00147526	PSMD4/ADRM1/PSMD13	3
BP	GO:0002793	positive regulation of peptide secretion	8/144	193/18866	0.000119242	0.00195036	0.00147664	TNFRSF4/PPIA/NR1H2/IRF3/RAC1/BAD/AIMP1/GPI	8
BP	GO:0071248	cellular response to metal ion	8/144	193/18866	0.000119242	0.00195036	0.00147664	HSF1/HSPA5/ATF4/NFYA/CACYBP/MT2A/CALR/DAXX	8
BP	GO:0032102	negative regulation of response to external stimulus	12/144	433/18866	0.000123957	0.0020159	0.00152626	SPP1/F11/PLG/MDK/NR1H2/NENF/MICA/PSMB4/PROS1/NFKBIL1/PRDX2/SEMA6C	12
BP	GO:0002460	adaptive immune response based on somatic recombination of immune receptors built from immunoglobulin superfamily domains	11/144	370/18866	0.000129929	0.00210101	0.0015907	RIPK2/HSPD1/C1R/NFKB2/TCIRG1/C1RL/MICA/HRAS/RELB/C1S/C9	11
BP	GO:0051205	protein insertion into membrane	5/144	65/18866	0.000138122	0.00222087	0.00168144	HSP90AA1/BID/BAX/BAG6/BAD	5
BP	GO:0032735	positive regulation of interleukin-12 production	4/144	35/18866	0.000141806	0.00226731	0.0017166	RIPK2/HSPD1/MDK/IRF5	4
BP	GO:1903364	positive regulation of cellular protein catabolic process	7/144	149/18866	0.000148304	0.00235796	0.00178523	PTK2/HSP90AA1/BCAP31/PSMC4/BAG6/DDA1/PSMC2	7
BP	GO:0032435	negative regulation of proteasomal ubiquitin-dependent protein catabolic process	4/144	36/18866	0.000158591	0.0025075	0.00189845	HSP90AB1/UBXN1/BAG6/CAMLG	4
BP	GO:0034446	substrate adhesion-dependent cell spreading	6/144	106/18866	0.000162394	0.00255345	0.00193324	PTK2/MDK/RAC1/ITGB1BP1/S100A10/CALR	6
BP	GO:0060260	regulation of transcription initiation from RNA polymerase II promoter	4/144	37/18866	0.000176765	0.00274904	0.00208133	PSMC5/PSMC4/PSMC3/PSMC2	4
BP	GO:0070897	transcription preinitiation complex assembly	4/144	37/18866	0.000176765	0.00274904	0.00208133	PSMC5/PSMC4/PSMC3/PSMC2	4
BP	GO:0051235	maintenance of location	10/144	324/18866	0.000195745	0.00299737	0.00226934	LCN2/HSPA5/NR1H2/TMSB10/FKBP1A/BAX/NFKBIE/FTH1/CALR/NFKBIB	10
BP	GO:1900026	positive regulation of substrate adhesion-dependent cell spreading	4/144	38/18866	0.000196396	0.00299737	0.00226934	MDK/RAC1/S100A10/CALR	4
BP	GO:2000144	positive regulation of DNA-templated transcription, initiation	4/144	38/18866	0.000196396	0.00299737	0.00226934	PSMC5/PSMC4/PSMC3/PSMC2	4
BP	GO:0000187	activation of MAPK activity	7/144	156/18866	0.000196946	0.00299737	0.00226934	RIPK2/MAPKAPK2/IRAK1/MAP2K2/GHR/DAXX/PRDX2	7
BP	GO:0060416	response to growth hormone	4/144	39/18866	0.000217551	0.00329336	0.00249344	PTK2/CACYBP/SOCS2/GHR	4
BP	GO:2000058	regulation of ubiquitin-dependent protein catabolic process	7/144	159/18866	0.000221392	0.00333376	0.00252403	PTK2/HSP90AB1/UBXN1/BCAP31/BAG6/DDA1/CAMLG	7
BP	GO:0071214	cellular response to abiotic stimulus	10/144	331/18866	0.000232392	0.00346276	0.00262169	HSF1/HSPA5/ATF4/AVPR1A/BAX/RAC1/HRAS/RELB/NAMPT/BAD	10
BP	GO:0104004	cellular response to environmental stimulus	10/144	331/18866	0.000232392	0.00346276	0.00262169	HSF1/HSPA5/ATF4/AVPR1A/BAX/RAC1/HRAS/RELB/NAMPT/BAD	10
BP	GO:0042176	regulation of protein catabolic process	11/144	397/18866	0.000239211	0.00354581	0.00268457	PTK2/HSP90AA1/HSP90AB1/UBXN1/BCAP31/PSMC4/BAG6/DDA1/PSMC2/PSME2/CAMLG	11
BP	GO:0043281	regulation of cysteine-type endopeptidase activity involved in apoptotic process	8/144	215/18866	0.000249555	0.00367997	0.00278614	HSPD1/HSF1/XDH/BID/BCAP31/BAX/PDCD6/BAD	8
BP	GO:1903036	positive regulation of response to wounding	5/144	74/18866	0.000254969	0.00374041	0.00283191	PTK2/PLG/MDK/HRAS/PRDX2	5
BP	GO:0006458	'de novo' protein folding	4/144	41/18866	0.000264708	0.00386338	0.00292501	HSPD1/HSPA5/FKBP1A/ENTPD5	4
BP	GO:0038034	signal transduction in absence of ligand	5/144	75/18866	0.000271519	0.00392256	0.00296981	LCN2/ERBB3/BAX/BAD/PRDX2	5
BP	GO:0097192	extrinsic apoptotic signaling pathway in absence of ligand	5/144	75/18866	0.000271519	0.00392256	0.00296981	LCN2/ERBB3/BAX/BAD/PRDX2	5
BP	GO:0098760	response to interleukin-7	4/144	42/18866	0.000290849	0.00415958	0.00314926	HSPD1/HDGF/SOCS2/PDIA3	4
BP	GO:0098761	cellular response to interleukin-7	4/144	42/18866	0.000290849	0.00415958	0.00314926	HSPD1/HDGF/SOCS2/PDIA3	4
BP	GO:0046688	response to copper ion	4/144	43/18866	0.00031879	0.00453639	0.00343455	HSF1/MT2A/S100A13/DAXX	4
BP	GO:1902074	response to salt	3/144	18/18866	0.000326715	0.00462602	0.00350241	HSF1/HSPA5/DAXX	3
BP	GO:0048545	response to steroid hormone	10/144	346/18866	0.000330614	0.00465805	0.00352666	SPP1/HSPD1/AVPR1A/MDK/RXRB/FKBP4/BAD/CALR/AR/DAXX	10
BP	GO:0006809	nitric oxide biosynthetic process	5/144	79/18866	0.000346009	0.00482716	0.00365469	HSP90AA1/HSP90AB1/RAC1/DDAH2/GCH1	5
BP	GO:1900034	regulation of cellular response to heat	5/144	79/18866	0.000346009	0.00482716	0.00365469	HSF1/HSP90AA1/HSP90AB1/MAPKAPK2/FKBP4	5
BP	GO:0044706	multi-multicellular organism process	8/144	226/18866	0.000349069	0.0048461	0.00366903	SPP1/HSF1/AVPR1A/FKBP4/NAMPT/CALR/BSG/AR	8
BP	GO:0050714	positive regulation of protein secretion	7/144	172/18866	0.000357196	0.00493485	0.00373623	TNFRSF4/PPIA/NR1H2/IRF3/RAC1/BAD/GPI	7
BP	GO:0051204	protein insertion into mitochondrial membrane	4/144	45/18866	0.000380362	0.00522952	0.00395932	HSP90AA1/BID/BAX/BAD	4
BP	GO:0030968	endoplasmic reticulum unfolded protein response	6/144	125/18866	0.00039671	0.00542807	0.00410965	HSPA5/ATF4/HDGF/BAX/CALR/MYDGF	6
BP	GO:2000142	regulation of DNA-templated transcription, initiation	4/144	46/18866	0.000414135	0.00563937	0.00426963	PSMC5/PSMC4/PSMC3/PSMC2	4
BP	GO:0051604	protein maturation	9/144	293/18866	0.000424554	0.00575371	0.0043562	RIPK2/HSPD1/F11/C1R/HM13/FKBP1A/C1RL/BAD/CALR	9
BP	GO:1903052	positive regulation of proteolysis involved in cellular protein catabolic process	6/144	127/18866	0.000431797	0.00582415	0.00440952	PTK2/BCAP31/PSMC4/BAG6/DDA1/PSMC2	6
BP	GO:1903409	reactive oxygen species biosynthetic process	6/144	128/18866	0.000450225	0.00603089	0.00456605	HSPD1/HSP90AA1/HSP90AB1/RAC1/DDAH2/GCH1	6
BP	GO:0071243	cellular response to arsenic-containing substance	3/144	20/18866	0.000451363	0.00603089	0.00456605	HSF1/ATF4/DAXX	3
BP	GO:0046209	nitric oxide metabolic process	5/144	84/18866	0.000459741	0.00611412	0.00462907	HSP90AA1/HSP90AB1/RAC1/DDAH2/GCH1	5
BP	GO:0032648	regulation of interferon-beta production	4/144	48/18866	0.000488016	0.00645997	0.00489091	RIPK2/IRF3/IRF5/RELB	4
BP	GO:0032434	regulation of proteasomal ubiquitin-dependent protein catabolic process	6/144	131/18866	0.000509211	0.00670933	0.0050797	HSP90AB1/UBXN1/BCAP31/BAG6/DDA1/CAMLG	6
BP	GO:0043433	negative regulation of DNA-binding transcription factor activity	7/144	183/18866	0.000518221	0.00679658	0.00514576	TNFRSF4/CAT/IRAK1/NFKBIE/NFKBIL1/PRDX2/NFKBIB	7
BP	GO:0090151	establishment of protein localization to mitochondrial membrane	4/144	49/18866	0.000528269	0.00683388	0.005174	HSP90AA1/BID/BAX/BAD	4
BP	GO:0090199	regulation of release of cytochrome c from mitochondria	4/144	49/18866	0.000528269	0.00683388	0.005174	BID/BAX/BAD/PRELID1	4
BP	GO:2000059	negative regulation of ubiquitin-dependent protein catabolic process	4/144	49/18866	0.000528269	0.00683388	0.005174	HSP90AB1/UBXN1/BAG6/CAMLG	4
BP	GO:2001057	reactive nitrogen species metabolic process	5/144	87/18866	0.000540288	0.00695774	0.00526778	HSP90AA1/HSP90AB1/RAC1/DDAH2/GCH1	5
BP	GO:0048511	rhythmic process	9/144	305/18866	0.000566979	0.00726856	0.00550311	HSPA5/ATF4/NR2F6/NFYA/MDK/AFP/NFKB2/RELB/NAMPT	9
BP	GO:0032608	interferon-beta production	4/144	50/18866	0.000570829	0.0072851	0.00551563	RIPK2/IRF3/IRF5/RELB	4
BP	GO:0008625	extrinsic apoptotic signaling pathway via death domain receptors	5/144	89/18866	0.000599588	0.00759301	0.00574875	BID/BAX/BAD/SORT1/DAXX	5
BP	GO:0048608	reproductive structure development	11/144	443/18866	0.000602156	0.00759301	0.00574875	SPP1/PTK2/HSF1/HSPA5/HSP90AB1/PLG/FKBP4/AFP/BAX/BSG/AR	11
BP	GO:0051131	chaperone-mediated protein complex assembly	3/144	22/18866	0.000602959	0.00759301	0.00574875	HSPD1/HSP90AA1/HSP90AB1	3
BP	GO:0010769	regulation of cell morphogenesis involved in differentiation	9/144	310/18866	0.000636878	0.00798482	0.00604539	SPP1/PTK2/SDC2/MDK/RAC1/ITGB1BP1/S100A10/CALR/SEMA6C	9
BP	GO:0043434	response to peptide hormone	11/144	447/18866	0.000648507	0.00805961	0.00610202	PTK2/HSF1/EIF6/GCGR/CAT/CACYBP/SOCS2/TCIRG1/GHR/SORT1/BSG	11
BP	GO:0061458	reproductive system development	11/144	447/18866	0.000648507	0.00805961	0.00610202	SPP1/PTK2/HSF1/HSPA5/HSP90AB1/PLG/FKBP4/AFP/BAX/BSG/AR	11
BP	GO:0060333	interferon-gamma-mediated signaling pathway	5/144	91/18866	0.000663641	0.00821184	0.00621727	HSP90AB1/NR1H2/MT2A/IRF3/IRF5	5
BP	GO:0070661	leukocyte proliferation	9/144	313/18866	0.0006821	0.00840371	0.00636254	RIPK2/HSPD1/PTK2/TNFRSF4/TCIRG1/CD320/BAX/CD151/PRDX2	9
BP	GO:0032088	negative regulation of NF-kappaB transcription factor activity	5/144	93/18866	0.000732685	0.00894945	0.00677572	CAT/IRAK1/NFKBIL1/PRDX2/NFKBIB	5
BP	GO:1903035	negative regulation of response to wounding	5/144	93/18866	0.000732685	0.00894945	0.00677572	SPP1/F11/PLG/MDK/PROS1	5
BP	GO:0051090	regulation of DNA-binding transcription factor activity	11/144	455/18866	0.000750176	0.00912393	0.00690782	RIPK2/TNFRSF4/TRIM27/CAT/IRAK1/NFKB2/NFKBIE/NFKBIL1/AR/PRDX2/NFKBIB	11
BP	GO:0007565	female pregnancy	7/144	196/18866	0.000777993	0.00941051	0.0071248	SPP1/HSF1/FKBP4/NAMPT/CALR/BSG/AR	7
BP	GO:0036003	positive regulation of transcription from RNA polymerase II promoter in response to stress	3/144	24/18866	0.000783658	0.00941051	0.0071248	HSF1/HSPA5/ATF4	3
BP	GO:0060396	growth hormone receptor signaling pathway	3/144	24/18866	0.000783658	0.00941051	0.0071248	PTK2/SOCS2/GHR	3
BP	GO:0032655	regulation of interleukin-12 production	4/144	55/18866	0.000820799	0.0098151	0.00743112	RIPK2/HSPD1/MDK/IRF5	4
BP	GO:0010332	response to gamma radiation	4/144	56/18866	0.000878746	0.0104577	0.00791766	HSF1/HSPA5/BAX/HRAS	4
BP	GO:0051894	positive regulation of focal adhesion assembly	3/144	25/18866	0.000885564	0.0104577	0.00791766	RAC1/ITGB1BP1/S100A10	3
BP	GO:0071378	cellular response to growth hormone stimulus	3/144	25/18866	0.000885564	0.0104577	0.00791766	PTK2/SOCS2/GHR	3
BP	GO:0071496	cellular response to external stimulus	9/144	326/18866	0.000909474	0.0106957	0.00809784	LCN2/HSPA5/ATF4/GCGR/AVPR1A/RAC1/NAMPT/KPTN/BAD	9
BP	GO:0048010	vascular endothelial growth factor receptor signaling pathway	5/144	98/18866	0.000928729	0.0108772	0.00823525	PTK2/HSP90AA1/MAPKAPK2/RAC1/PDCD6	5
BP	GO:0032615	interleukin-12 production	4/144	57/18866	0.000939517	0.0109585	0.00829677	RIPK2/HSPD1/MDK/IRF5	4
BP	GO:0043406	positive regulation of MAP kinase activity	8/144	264/18866	0.00096785	0.0112429	0.00851209	RIPK2/MAPKAPK2/IRAK1/MAP2K2/HRAS/GHR/DAXX/PRDX2	8
BP	GO:0007044	cell-substrate junction assembly	5/144	99/18866	0.000972202	0.0112475	0.00851561	PTK2/RAC1/ITGB1BP1/S100A10/CD151	5
BP	GO:0042730	fibrinolysis	3/144	26/18866	0.000995502	0.0114662	0.00868114	F11/PLG/PROS1	3
BP	GO:0043524	negative regulation of neuron apoptotic process	6/144	149/18866	0.00100005	0.0114662	0.00868114	HSPD1/HSP90AB1/ERBB3/MDK/BAX/HRAS	6
BP	GO:0007566	embryo implantation	4/144	58/18866	0.00100319	0.0114662	0.00868114	SPP1/FKBP4/CALR/BSG	4
BP	GO:0036503	ERAD pathway	5/144	100/18866	0.00101717	0.0115795	0.00876694	HSPA5/HM13/UBXN1/BCAP31/BAG6	5
BP	GO:0035264	multicellular organism growth	6/144	150/18866	0.00103527	0.0117386	0.00888743	HSF1/FKBP8/SOCS2/PPIB/GHR/AR	6
BP	GO:1901799	negative regulation of proteasomal protein catabolic process	4/144	59/18866	0.00106983	0.0120527	0.00912525	HSP90AB1/UBXN1/BAG6/CAMLG	4
BP	GO:0061041	regulation of wound healing	6/144	151/18866	0.00107145	0.0120527	0.00912525	PTK2/F11/PLG/PROS1/HRAS/PRDX2	6
BP	GO:0002224	toll-like receptor signaling pathway	6/144	152/18866	0.00110859	0.0124077	0.00939397	RIPK2/HSPD1/MAPKAPK2/IRAK1/IRF3/NFKBIL1	6
BP	GO:0150115	cell-substrate junction organization	5/144	102/18866	0.00111172	0.0124077	0.00939397	PTK2/RAC1/ITGB1BP1/S100A10/CD151	5
BP	GO:0001836	release of cytochrome c from mitochondria	4/144	60/18866	0.00113952	0.012619	0.00955396	BID/BAX/BAD/PRELID1	4
BP	GO:0061077	chaperone-mediated protein folding	4/144	60/18866	0.00113952	0.012619	0.00955396	HSPA5/FKBP4/FKBP1A/PPIB	4
BP	GO:0090303	positive regulation of wound healing	4/144	61/18866	0.00121233	0.0133733	0.010125	PTK2/PLG/HRAS/PRDX2	4
BP	GO:0071280	cellular response to copper ion	3/144	28/18866	0.00124042	0.0135778	0.0102799	HSF1/MT2A/DAXX	3
BP	GO:0090200	positive regulation of release of cytochrome c from mitochondria	3/144	28/18866	0.00124042	0.0135778	0.0102799	BID/BAX/BAD	3
BP	GO:0001890	placenta development	6/144	156/18866	0.0012671	0.0137984	0.0104469	SPP1/PTK2/HSF1/HSP90AB1/PLG/BSG	6
BP	GO:0090150	establishment of protein localization to membrane	9/144	342/18866	0.00127027	0.0137984	0.0104469	HSP90AA1/HSPA5/BID/BAX/BAG6/HRAS/RPL7/ITGB1BP1/BAD	9
BP	GO:2001244	positive regulation of intrinsic apoptotic signaling pathway	4/144	62/18866	0.00128834	0.0139415	0.0105553	BID/BCAP31/BAX/BAD	4
BP	GO:0043523	regulation of neuron apoptotic process	7/144	214/18866	0.00129691	0.0139811	0.0105852	HSPD1/HSP90AB1/ATF4/ERBB3/MDK/BAX/HRAS	7
BP	GO:0071902	positive regulation of protein serine/threonine kinase activity	9/144	345/18866	0.00134929	0.0144558	0.0109446	RIPK2/HSP90AB1/MAPKAPK2/IRAK1/MAP2K2/HRAS/GHR/DAXX/PRDX2	9
BP	GO:0051893	regulation of focal adhesion assembly	4/144	63/18866	0.00136762	0.0144558	0.0109446	PTK2/RAC1/ITGB1BP1/S100A10	4
BP	GO:0090109	regulation of cell-substrate junction assembly	4/144	63/18866	0.00136762	0.0144558	0.0109446	PTK2/RAC1/ITGB1BP1/S100A10	4
BP	GO:0051651	maintenance of location in cell	7/144	216/18866	0.00136815	0.0144558	0.0109446	LCN2/HSPA5/TMSB10/FKBP1A/BAX/FTH1/CALR	7
BP	GO:0019835	cytolysis	3/144	29/18866	0.00137585	0.0144558	0.0109446	LYZ/MICA/C9	3
BP	GO:0150117	positive regulation of cell-substrate junction organization	3/144	29/18866	0.00137585	0.0144558	0.0109446	RAC1/ITGB1BP1/S100A10	3
BP	GO:1903426	regulation of reactive oxygen species biosynthetic process	5/144	107/18866	0.0013765	0.0144558	0.0109446	HSPD1/HSP90AA1/HSP90AB1/RAC1/DDAH2	5
BP	GO:0051092	positive regulation of NF-kappaB transcription factor activity	6/144	159/18866	0.00139695	0.0146166	0.0110664	RIPK2/TRIM27/CAT/IRAK1/NFKB2/AR	6
BP	GO:0010810	regulation of cell-substrate adhesion	7/144	217/18866	0.0014049	0.0146459	0.0110886	PTK2/PLG/MDK/RAC1/ITGB1BP1/S100A10/CALR	7
BP	GO:0046686	response to cadmium ion	4/144	64/18866	0.00145024	0.0150635	0.0114047	HSF1/CAT/MT2A/DAXX	4
BP	GO:0001844	protein insertion into mitochondrial membrane involved in apoptotic signaling pathway	3/144	30/18866	0.00152023	0.0156194	0.0118256	BID/BAX/BAD	3
BP	GO:0032728	positive regulation of interferon-beta production	3/144	30/18866	0.00152023	0.0156194	0.0118256	RIPK2/IRF3/IRF5	3
BP	GO:0071480	cellular response to gamma radiation	3/144	30/18866	0.00152023	0.0156194	0.0118256	HSF1/HSPA5/HRAS	3
BP	GO:0032680	regulation of tumor necrosis factor production	5/144	110/18866	0.00155616	0.0158739	0.0120183	RIPK2/HSF1/MAPKAPK2/TRIM27/NFKBIL1	5
BP	GO:1901800	positive regulation of proteasomal protein catabolic process	5/144	110/18866	0.00155616	0.0158739	0.0120183	BCAP31/PSMC4/BAG6/DDA1/PSMC2	5
BP	GO:0007249	I-kappaB kinase/NF-kappaB signaling	8/144	286/18866	0.00161011	0.0163656	0.0123906	RIPK2/TRIM27/IRAK1/FKBP1A/IRF3/RELB/NFKBIL1/S100A13	8
BP	GO:0150116	regulation of cell-substrate junction organization	4/144	66/18866	0.00162582	0.0164665	0.0124669	PTK2/RAC1/ITGB1BP1/S100A10	4
BP	GO:1904292	regulation of ERAD pathway	3/144	31/18866	0.00167377	0.016892	0.0127891	UBXN1/BCAP31/BAG6	3
BP	GO:0036498	IRE1-mediated unfolded protein response	4/144	67/18866	0.00171891	0.0172863	0.0130877	HSPA5/HDGF/BAX/MYDGF	4
BP	GO:0045732	positive regulation of protein catabolic process	7/144	225/18866	0.00172745	0.017311	0.0131063	PTK2/HSP90AA1/BCAP31/PSMC4/BAG6/DDA1/PSMC2	7
BP	GO:1903555	regulation of tumor necrosis factor superfamily cytokine production	5/144	113/18866	0.0017525	0.0175004	0.0132497	RIPK2/HSF1/MAPKAPK2/TRIM27/NFKBIL1	5
BP	GO:0040014	regulation of multicellular organism growth	4/144	68/18866	0.00181565	0.0179422	0.0135842	HSF1/SOCS2/PPIB/GHR	4
BP	GO:0045428	regulation of nitric oxide biosynthetic process	4/144	68/18866	0.00181565	0.0179422	0.0135842	HSP90AA1/HSP90AB1/RAC1/DDAH2	4
BP	GO:0071479	cellular response to ionizing radiation	4/144	68/18866	0.00181565	0.0179422	0.0135842	HSF1/HSPA5/HRAS/NAMPT	4
BP	GO:0032640	tumor necrosis factor production	5/144	116/18866	0.00196642	0.0193648	0.0146613	RIPK2/HSF1/MAPKAPK2/TRIM27/NFKBIL1	5
BP	GO:0031647	regulation of protein stability	8/144	296/18866	0.00199608	0.0195819	0.0148257	HSPD1/HSP90AA1/HSP90AB1/FKBPL/BAG6/PPIB/CALR/CAMLG	8
BP	GO:0040018	positive regulation of multicellular organism growth	3/144	33/18866	0.00200911	0.0195819	0.0148257	HSF1/PPIB/GHR	3
BP	GO:0048384	retinoic acid receptor signaling pathway	3/144	33/18866	0.00200911	0.0195819	0.0148257	RXRB/NR1H2/CALR	3
BP	GO:0035690	cellular response to drug	4/144	71/18866	0.00212841	0.0206739	0.0156525	HSF1/HSPA5/HSP90AB1/MT2A	4
BP	GO:0046685	response to arsenic-containing substance	3/144	34/18866	0.00219131	0.0212125	0.0160602	HSF1/ATF4/DAXX	3
BP	GO:0071706	tumor necrosis factor superfamily cytokine production	5/144	119/18866	0.00219885	0.0212133	0.0160608	RIPK2/HSF1/MAPKAPK2/TRIM27/NFKBIL1	5
BP	GO:0000302	response to reactive oxygen species	7/144	235/18866	0.00220854	0.0212348	0.0160771	LCN2/HSPD1/HSF1/CAT/BAD/GCH1/PRDX2	7
BP	GO:1901030	positive regulation of mitochondrial outer membrane permeabilization involved in apoptotic signaling pathway	3/144	35/18866	0.00238345	0.0228394	0.017292	BID/BAX/BAD	3
BP	GO:0010811	positive regulation of cell-substrate adhesion	5/144	122/18866	0.0024507	0.0232613	0.0176114	MDK/RAC1/ITGB1BP1/S100A10/CALR	5
BP	GO:0006959	humoral immune response	9/144	377/18866	0.00246561	0.0232613	0.0176114	LCN2/LYZ/MASP1/C1R/C1RL/PROS1/GPI/C1S/C9	9
BP	GO:0006956	complement activation	6/144	178/18866	0.00247016	0.0232613	0.0176114	MASP1/C1R/C1RL/PROS1/C1S/C9	6
BP	GO:0048771	tissue remodeling	6/144	178/18866	0.00247016	0.0232613	0.0176114	SPP1/PLG/MDK/TCIRG1/BAX/RAC1	6
BP	GO:0051881	regulation of mitochondrial membrane potential	4/144	74/18866	0.00247652	0.0232613	0.0176114	BID/BAX/BAD/PRELID1	4
BP	GO:1903051	negative regulation of proteolysis involved in cellular protein catabolic process	4/144	74/18866	0.00247652	0.0232613	0.0176114	HSP90AB1/UBXN1/BAG6/CAMLG	4
BP	GO:0036500	ATF6-mediated unfolded protein response	2/144	10/18866	0.0025011	0.0232619	0.0176118	HSPA5/CALR	2
BP	GO:0071394	cellular response to testosterone stimulus	2/144	10/18866	0.0025011	0.0232619	0.0176118	SPP1/AR	2
BP	GO:0090649	response to oxygen-glucose deprivation	2/144	10/18866	0.0025011	0.0232619	0.0176118	ATF4/NAMPT	2
BP	GO:0050673	epithelial cell proliferation	10/144	453/18866	0.00253626	0.023512	0.0178012	XDH/MDK/BAX/PDCD6/HRAS/ITGB1BP1/BAD/AIMP1/MYDGF/AR	10
BP	GO:0021955	central nervous system neuron axonogenesis	3/144	36/18866	0.00258571	0.0238927	0.0180894	PTK2/HSP90AA1/HSP90AB1	3
BP	GO:0035924	cellular response to vascular endothelial growth factor stimulus	4/144	75/18866	0.00260075	0.0239538	0.0181357	MAPKAPK2/XDH/ITGB1BP1/CD63	4
BP	GO:0002791	regulation of peptide secretion	9/144	381/18866	0.00264564	0.0242887	0.0183892	TNFRSF4/PPIA/NR1H2/TCIRG1/IRF3/RAC1/BAD/AIMP1/GPI	9
BP	GO:0008637	apoptotic mitochondrial changes	5/144	125/18866	0.00272289	0.0249175	0.0188653	HSPD1/BID/BAX/BAD/PRELID1	5
BP	GO:0090316	positive regulation of intracellular protein transport	6/144	182/18866	0.00275879	0.0251651	0.0190528	HSP90AB1/BID/BCAP31/HRAS/ITGB1BP1/BAD	6
BP	GO:0010667	negative regulation of cardiac muscle cell apoptotic process	3/144	37/18866	0.00279827	0.0254437	0.0192637	HSF1/MDK/PPP1R10	3
BP	GO:0014066	regulation of phosphatidylinositol 3-kinase signaling	5/144	127/18866	0.00291611	0.0263468	0.0199474	PTK2/ERBB3/CAT/ENTPD5/MYDGF	5
BP	GO:0071621	granulocyte chemotaxis	5/144	127/18866	0.00291611	0.0263468	0.0199474	PTK2/MDK/RAC1/PPIB/CKLF	5
BP	GO:0071276	cellular response to cadmium ion	3/144	38/18866	0.00302128	0.0269673	0.0204172	HSF1/MT2A/DAXX	3
BP	GO:1905898	positive regulation of response to endoplasmic reticulum stress	3/144	38/18866	0.00302128	0.0269673	0.0204172	BCAP31/BAX/BAG6	3
BP	GO:0010918	positive regulation of mitochondrial membrane potential	2/144	11/18866	0.00304163	0.0269673	0.0204172	BID/BAD	2
BP	GO:0019042	viral latency	2/144	11/18866	0.00304163	0.0269673	0.0204172	PPIA/BANF1	2
BP	GO:0051024	positive regulation of immunoglobulin secretion	2/144	11/18866	0.00304163	0.0269673	0.0204172	TNFRSF4/GPI	2
BP	GO:1990440	positive regulation of transcription from RNA polymerase II promoter in response to endoplasmic reticulum stress	2/144	11/18866	0.00304163	0.0269673	0.0204172	HSPA5/ATF4	2
BP	GO:0009636	response to toxic substance	7/144	250/18866	0.00311705	0.0273976	0.020743	LCN2/ATF4/CAT/MT2A/BAX/GCH1/PRDX2	7
BP	GO:0000041	transition metal ion transport	5/144	129/18866	0.00311905	0.0273976	0.020743	LCN2/FKBP4/TCIRG1/CP/FTH1	5
BP	GO:0002576	platelet degranulation	5/144	129/18866	0.00311905	0.0273976	0.020743	PLG/PROS1/F8/CD63/MANF	5
BP	GO:0006826	iron ion transport	4/144	79/18866	0.00314047	0.0275009	0.0208212	LCN2/TCIRG1/CP/FTH1	4
BP	GO:0008217	regulation of blood pressure	6/144	187/18866	0.00315432	0.0275374	0.0208488	GCGR/AVPR1A/ADM2/NAMPT/GCH1/AR	6
BP	GO:0043123	positive regulation of I-kappaB kinase/NF-kappaB signaling	6/144	188/18866	0.00323825	0.0280977	0.0212731	RIPK2/TRIM27/IRAK1/FKBP1A/IRF3/S100A13	6
BP	GO:0071478	cellular response to radiation	6/144	188/18866	0.00323825	0.0280977	0.0212731	HSF1/HSPA5/ATF4/BAX/HRAS/NAMPT	6
BP	GO:0030217	T cell differentiation	7/144	253/18866	0.00332879	0.0286491	0.0216906	RIPK2/MDK/TCIRG1/RELB/BAD/PRELID1/PRDX2	7
BP	GO:0031668	cellular response to extracellular stimulus	7/144	253/18866	0.00332879	0.0286491	0.0216906	LCN2/HSPA5/ATF4/GCGR/AVPR1A/NAMPT/KPTN	7
BP	GO:0046887	positive regulation of hormone secretion	5/144	131/18866	0.003332	0.0286491	0.0216906	SPP1/RAC1/BAD/AIMP1/NMB	5
BP	GO:0050678	regulation of epithelial cell proliferation	9/144	395/18866	0.00335944	0.0287981	0.0218033	XDH/MDK/BAX/PDCD6/HRAS/BAD/AIMP1/MYDGF/AR	9
BP	GO:0031667	response to nutrient levels	10/144	473/18866	0.00345094	0.0294936	0.02233	LCN2/SPP1/HSF1/HSPA5/ATF4/GCGR/CAT/NENF/NAMPT/KPTN	10
BP	GO:0010664	negative regulation of striated muscle cell apoptotic process	3/144	40/18866	0.00349936	0.0297289	0.0225081	HSF1/MDK/PPP1R10	3
BP	GO:0045740	positive regulation of DNA replication	3/144	40/18866	0.00349936	0.0297289	0.0225081	CACYBP/RAC1/HRAS	3
BP	GO:0030193	regulation of blood coagulation	4/144	82/18866	0.00359215	0.0304264	0.0230361	F11/PLG/PROS1/PRDX2	4
BP	GO:0032494	response to peptidoglycan	2/144	12/18866	0.00363174	0.0305797	0.0231522	RIPK2/IRF5	2
BP	GO:1902510	regulation of apoptotic DNA fragmentation	2/144	12/18866	0.00363174	0.0305797	0.0231522	HSF1/BAX	2
BP	GO:0048041	focal adhesion assembly	4/144	83/18866	0.00375201	0.0314065	0.0237782	PTK2/RAC1/ITGB1BP1/S100A10	4
BP	GO:1900046	regulation of hemostasis	4/144	83/18866	0.00375201	0.0314065	0.0237782	F11/PLG/PROS1/PRDX2	4
BP	GO:0032147	activation of protein kinase activity	8/144	331/18866	0.00395036	0.0329698	0.0249618	RIPK2/MAPKAPK2/IRAK1/MAP2K2/ITGB1BP1/GHR/DAXX/PRDX2	8
BP	GO:0048246	macrophage chemotaxis	3/144	42/18866	0.00402118	0.0334628	0.025335	PTK2/MDK/CKLF	3
BP	GO:0006970	response to osmotic stress	4/144	85/18866	0.00408606	0.033805	0.0255941	HSP90AB1/BAX/RELB/BAD	4
BP	GO:0032092	positive regulation of protein binding	4/144	85/18866	0.00408606	0.033805	0.0255941	RIPK2/HSF1/HSP90AB1/FKBP1A	4
BP	GO:0031665	negative regulation of lipopolysaccharide-mediated signaling pathway	2/144	13/18866	0.00427065	0.0348563	0.02639	NFKBIL1/PRDX2	2
BP	GO:0071287	cellular response to manganese ion	2/144	13/18866	0.00427065	0.0348563	0.02639	HSPA5/ATF4	2
BP	GO:1902947	regulation of tau-protein kinase activity	2/144	13/18866	0.00427065	0.0348563	0.02639	HSP90AA1/HSP90AB1	2
BP	GO:0001935	endothelial cell proliferation	6/144	199/18866	0.00427525	0.0348563	0.02639	XDH/MDK/PDCD6/ITGB1BP1/AIMP1/MYDGF	6
BP	GO:0031330	negative regulation of cellular catabolic process	7/144	265/18866	0.00428751	0.0348563	0.02639	PTK2/HSP90AB1/MAPKAPK2/UBXN1/BAG6/NAMPT/CAMLG	7
BP	GO:0043401	steroid hormone mediated signaling pathway	5/144	139/18866	0.00428927	0.0348563	0.02639	RXRB/FKBP4/CALR/AR/DAXX	5
BP	GO:0030521	androgen receptor signaling pathway	3/144	43/18866	0.00429886	0.0348563	0.02639	FKBP4/AR/DAXX	3
BP	GO:0009755	hormone-mediated signaling pathway	6/144	200/18866	0.00438039	0.0352163	0.0266627	GCGR/RXRB/FKBP4/CALR/AR/DAXX	6
BP	GO:0051054	positive regulation of DNA metabolic process	6/144	200/18866	0.00438039	0.0352163	0.0266627	HSF1/HSP90AA1/HSP90AB1/BAX/FGFR4/PPP1R10	6
BP	GO:1901654	response to ketone	6/144	200/18866	0.00438039	0.0352163	0.0266627	SPP1/HSF1/AVPR1A/BAD/CALR/AR	6
BP	GO:0072655	establishment of protein localization to mitochondrion	5/144	140/18866	0.00442136	0.035393	0.0267964	HSPD1/HSP90AA1/BID/BAX/BAD	5
BP	GO:0048013	ephrin receptor signaling pathway	4/144	87/18866	0.00443967	0.035393	0.0267964	PTK2/SDC2/RAC1/HRAS	4
BP	GO:1903363	negative regulation of cellular protein catabolic process	4/144	87/18866	0.00443967	0.035393	0.0267964	HSP90AB1/UBXN1/BAG6/CAMLG	4
BP	GO:0002221	pattern recognition receptor signaling pathway	6/144	201/18866	0.00448742	0.0356738	0.027009	RIPK2/HSPD1/MAPKAPK2/IRAK1/IRF3/NFKBIL1	6
BP	GO:0032355	response to estradiol	5/144	141/18866	0.00455632	0.0361206	0.0273473	HSF1/CAT/SOCS2/BAD/CALR	5
BP	GO:0042088	T-helper 1 type immune response	3/144	44/18866	0.0045879	0.0362363	0.0274349	RIPK2/HRAS/RELB	3
BP	GO:0034341	response to interferon-gamma	6/144	202/18866	0.00459638	0.0362363	0.0274349	HSP90AB1/NR1H2/MT2A/IRF3/IRF5/GCH1	6
BP	GO:0014068	positive regulation of phosphatidylinositol 3-kinase signaling	4/144	88/18866	0.00462397	0.0362529	0.0274475	PTK2/ERBB3/CAT/MYDGF	4
BP	GO:0050818	regulation of coagulation	4/144	88/18866	0.00462397	0.0362529	0.0274475	F11/PLG/PROS1/PRDX2	4
BP	GO:0043405	regulation of MAP kinase activity	8/144	342/18866	0.00479979	0.037528	0.0284129	RIPK2/MAPKAPK2/IRAK1/MAP2K2/HRAS/GHR/DAXX/PRDX2	8
BP	GO:0045429	positive regulation of nitric oxide biosynthetic process	3/144	45/18866	0.00488844	0.0380123	0.0287795	HSP90AA1/HSP90AB1/DDAH2	3
BP	GO:1901028	regulation of mitochondrial outer membrane permeabilization involved in apoptotic signaling pathway	3/144	45/18866	0.00488844	0.0380123	0.0287795	BID/BAX/BAD	3
BP	GO:0010917	negative regulation of mitochondrial membrane potential	2/144	14/18866	0.00495758	0.0380906	0.0288388	BAX/PRELID1	2
BP	GO:0051917	regulation of fibrinolysis	2/144	14/18866	0.00495758	0.0380906	0.0288388	F11/PLG	2
BP	GO:1903624	regulation of DNA catabolic process	2/144	14/18866	0.00495758	0.0380906	0.0288388	HSF1/BAX	2
BP	GO:1903894	regulation of IRE1-mediated unfolded protein response	2/144	14/18866	0.00495758	0.0380906	0.0288388	HSPA5/BAX	2
BP	GO:0010212	response to ionizing radiation	5/144	144/18866	0.00497881	0.0380906	0.0288388	HSF1/HSPA5/BAX/HRAS/NAMPT	5
BP	GO:0070585	protein localization to mitochondrion	5/144	144/18866	0.00497881	0.0380906	0.0288388	HSPD1/HSP90AA1/BID/BAX/BAD	5
BP	GO:0022604	regulation of cell morphogenesis	10/144	499/18866	0.00501339	0.0382523	0.0289612	SPP1/PTK2/SDC2/MDK/RAC1/ITGB1BP1/S100A10/S100A13/CALR/SEMA6C	10
BP	GO:0043330	response to exogenous dsRNA	3/144	46/18866	0.0052006	0.0394172	0.0298432	SLC3A2/RIPK2/IRF3	3
BP	GO:1904407	positive regulation of nitric oxide metabolic process	3/144	46/18866	0.0052006	0.0394172	0.0298432	HSP90AA1/HSP90AB1/DDAH2	3
BP	GO:0046849	bone remodeling	4/144	91/18866	0.00520761	0.0394172	0.0298432	SPP1/MDK/TCIRG1/RAC1	4
BP	GO:0042542	response to hydrogen peroxide	5/144	146/18866	0.00527547	0.0398249	0.0301518	LCN2/HSPD1/HSF1/CAT/BAD	5
BP	GO:0051592	response to calcium ion	5/144	147/18866	0.00542839	0.0408709	0.0309438	HSPA5/ANXA11/CACYBP/PDCD6/BAD	5
BP	GO:0045185	maintenance of protein location	4/144	93/18866	0.00562295	0.0416422	0.0315278	HSPA5/TMSB10/NFKBIE/NFKBIB	4
BP	GO:0051702	interaction with symbiont	4/144	93/18866	0.00562295	0.0416422	0.0315278	HSPD1/PLG/PPIB/PSMC3	4
BP	GO:0045785	positive regulation of cell adhesion	9/144	428/18866	0.00564512	0.0416422	0.0315278	RIPK2/HSPD1/IRAK1/MDK/RAC1/ITGB1BP1/BAD/S100A10/CALR	9
BP	GO:0043393	regulation of protein binding	6/144	211/18866	0.00566669	0.0416422	0.0315278	RIPK2/HSF1/HSP90AB1/FKBP1A/BAX/ITGB1BP1	6
BP	GO:0050679	positive regulation of epithelial cell proliferation	6/144	211/18866	0.00566669	0.0416422	0.0315278	MDK/PDCD6/HRAS/BAD/MYDGF/AR	6
BP	GO:0050708	regulation of protein secretion	8/144	352/18866	0.00568786	0.0416422	0.0315278	TNFRSF4/PPIA/NR1H2/TCIRG1/IRF3/RAC1/BAD/GPI	8
BP	GO:0034134	toll-like receptor 2 signaling pathway	2/144	15/18866	0.00569178	0.0416422	0.0315278	RIPK2/IRAK1	2
BP	GO:0045837	negative regulation of membrane potential	2/144	15/18866	0.00569178	0.0416422	0.0315278	BAX/PRELID1	2
BP	GO:0097202	activation of cysteine-type endopeptidase activity	2/144	15/18866	0.00569178	0.0416422	0.0315278	RIPK2/BAD	2
BP	GO:1900119	positive regulation of execution phase of apoptosis	2/144	15/18866	0.00569178	0.0416422	0.0315278	HSF1/BAX	2
BP	GO:2001044	regulation of integrin-mediated signaling pathway	2/144	15/18866	0.00569178	0.0416422	0.0315278	ITGB1BP1/CD63	2
BP	GO:0048638	regulation of developmental growth	8/144	353/18866	0.00578312	0.042202	0.0319516	SPP1/PTK2/HSF1/SOCS2/PPIB/GHR/AR/SEMA6C	8
BP	GO:0010660	regulation of muscle cell apoptotic process	4/144	94/18866	0.00583867	0.0424984	0.032176	HSF1/ATF4/MDK/PPP1R10	4
BP	GO:0042220	response to cocaine	3/144	48/18866	0.00586027	0.0425468	0.0322126	HSPD1/HSPA5/HSP90AB1	3
BP	GO:0045580	regulation of T cell differentiation	5/144	150/18866	0.00590596	0.0426609	0.032299	RIPK2/MDK/BAD/PRELID1/PRDX2	5
BP	GO:0097530	granulocyte migration	5/144	150/18866	0.00590596	0.0426609	0.032299	PTK2/MDK/RAC1/PPIB/CKLF	5
BP	GO:0060337	type I interferon signaling pathway	4/144	95/18866	0.00605985	0.0435513	0.0329732	HSP90AB1/IRAK1/IRF3/IRF5	4
BP	GO:0071357	cellular response to type I interferon	4/144	95/18866	0.00605985	0.0435513	0.0329732	HSP90AB1/IRAK1/IRF3/IRF5	4
BP	GO:0046651	lymphocyte proliferation	7/144	283/18866	0.00610038	0.0437322	0.0331101	RIPK2/HSPD1/TNFRSF4/CD320/BAX/CD151/PRDX2	7
BP	GO:0042149	cellular response to glucose starvation	3/144	49/18866	0.00620801	0.0443919	0.0336096	HSPA5/ATF4/KPTN	3
BP	GO:0002690	positive regulation of leukocyte chemotaxis	4/144	96/18866	0.00628653	0.0448408	0.0339494	PTK2/MDK/RAC1/CALR	4
BP	GO:0031589	cell-substrate adhesion	8/144	359/18866	0.00638053	0.045122	0.0341623	PTK2/PLG/MDK/RAC1/ITGB1BP1/S100A10/CALR/CD63	8
BP	GO:0032943	mononuclear cell proliferation	7/144	286/18866	0.00645094	0.045122	0.0341623	RIPK2/HSPD1/TNFRSF4/CD320/BAX/CD151/PRDX2	7
BP	GO:0051403	stress-activated MAPK cascade	7/144	286/18866	0.00645094	0.045122	0.0341623	RIPK2/MAPKAPK2/XDH/IRAK1/MAP2K2/HRAS/DAXX	7
BP	GO:0042994	cytoplasmic sequestering of transcription factor	2/144	16/18866	0.0064725	0.045122	0.0341623	NFKBIE/NFKBIB	2
BP	GO:0045838	positive regulation of membrane potential	2/144	16/18866	0.0064725	0.045122	0.0341623	BID/BAD	2
BP	GO:0051238	sequestering of metal ion	2/144	16/18866	0.0064725	0.045122	0.0341623	LCN2/FTH1	2
BP	GO:0090083	regulation of inclusion body assembly	2/144	16/18866	0.0064725	0.045122	0.0341623	HSF1/PSMC5	2
BP	GO:1904294	positive regulation of ERAD pathway	2/144	16/18866	0.0064725	0.045122	0.0341623	BCAP31/BAG6	2
BP	GO:0001818	negative regulation of cytokine production	8/144	360/18866	0.0064845	0.045122	0.0341623	HSF1/HSP90AB1/TNFRSF4/TRIM27/IRF3/RAC1/RELB/NFKBIL1	8
BP	GO:0062197	cellular response to chemical stress	8/144	360/18866	0.0064845	0.045122	0.0341623	LCN2/HSF1/ATF4/CAT/RELB/BAD/GCH1/PRDX2	8
BP	GO:0042100	B cell proliferation	4/144	97/18866	0.00651878	0.0451398	0.0341758	HSPD1/TNFRSF4/CD320/BAX	4
BP	GO:1901216	positive regulation of neuron death	4/144	97/18866	0.00651878	0.0451398	0.0341758	ATF4/BAX/BAD/DAXX	4
BP	GO:0030195	negative regulation of blood coagulation	3/144	50/18866	0.00656783	0.0452592	0.0342662	F11/PLG/PROS1	3
BP	GO:0070671	response to interleukin-12	3/144	50/18866	0.00656783	0.0452592	0.0342662	RIPK2/PPIA/PSME2	3
BP	GO:0014065	phosphatidylinositol 3-kinase signaling	5/144	154/18866	0.00658781	0.0452872	0.0342874	PTK2/ERBB3/CAT/ENTPD5/MYDGF	5
BP	GO:0022407	regulation of cell-cell adhesion	9/144	439/18866	0.00662814	0.0454547	0.0344142	RIPK2/HSPD1/PTK2/PLG/IRAK1/MDK/RAC1/BAD/PRDX2	9
BP	GO:0002832	negative regulation of response to biotic stimulus	4/144	98/18866	0.00675666	0.0460035	0.0348297	NR1H2/MICA/NFKBIL1/PRDX2	4
BP	GO:0010657	muscle cell apoptotic process	4/144	98/18866	0.00675666	0.0460035	0.0348297	HSF1/ATF4/MDK/PPP1R10	4
BP	GO:0010771	negative regulation of cell morphogenesis involved in differentiation	4/144	98/18866	0.00675666	0.0460035	0.0348297	SPP1/PTK2/ITGB1BP1/SEMA6C	4
BP	GO:0006984	ER-nucleus signaling pathway	3/144	51/18866	0.00693983	0.0468138	0.0354432	HSPA5/ATF4/CALR	3
BP	GO:1900047	negative regulation of hemostasis	3/144	51/18866	0.00693983	0.0468138	0.0354432	F11/PLG/PROS1	3
BP	GO:1903573	negative regulation of response to endoplasmic reticulum stress	3/144	51/18866	0.00693983	0.0468138	0.0354432	HSPA5/NR1H2/UBXN1	3
BP	GO:0097193	intrinsic apoptotic signaling pathway	7/144	290/18866	0.00694147	0.0468138	0.0354432	ATF4/BID/BCAP31/BAX/BAG6/HRAS/BAD	7
BP	GO:0034340	response to type I interferon	4/144	99/18866	0.00700021	0.0470984	0.0356587	HSP90AB1/IRAK1/IRF3/IRF5	4
BP	GO:0031669	cellular response to nutrient levels	6/144	221/18866	0.0070582	0.0473765	0.0358692	LCN2/HSPA5/ATF4/GCGR/NAMPT/KPTN	6
BP	GO:0006605	protein targeting	9/144	444/18866	0.0071163	0.0476541	0.0360794	HSPD1/HSP90AA1/HSPA5/BID/CAT/HRAS/RPL7/ITGB1BP1/SORT1	9
BP	GO:0032388	positive regulation of intracellular transport	6/144	222/18866	0.0072098	0.0481669	0.0364677	HSP90AB1/BID/BCAP31/HRAS/ITGB1BP1/BAD	6
BP	GO:0009299	mRNA transcription	2/144	17/18866	0.007299	0.048363	0.0366161	HSF1/ATF4	2
BP	GO:0097501	stress response to metal ion	2/144	17/18866	0.007299	0.048363	0.0366161	HSPA5/MT2A	2
BP	GO:0050999	regulation of nitric-oxide synthase activity	3/144	52/18866	0.00732412	0.048363	0.0366161	HSP90AA1/DDAH2/GCH1	3
BP	GO:0051496	positive regulation of stress fiber assembly	3/144	52/18866	0.00732412	0.048363	0.0366161	RAC1/ITGB1BP1/S100A10	3
BP	GO:0071622	regulation of granulocyte chemotaxis	3/144	52/18866	0.00732412	0.048363	0.0366161	PTK2/MDK/RAC1	3
BP	GO:0030098	lymphocyte differentiation	8/144	368/18866	0.00736322	0.0484001	0.0366442	RIPK2/MDK/TCIRG1/BAX/RELB/BAD/PRELID1/PRDX2	8
BP	GO:0016485	protein processing	6/144	223/18866	0.00736376	0.0484001	0.0366442	RIPK2/F11/C1R/HM13/C1RL/BAD	6
BP	GO:0001819	positive regulation of cytokine production	9/144	447/18866	0.00742218	0.0485598	0.0367651	RIPK2/HSPD1/ATF4/IRAK1/MDK/NFKB2/IRF3/IRF5/HRAS	9
BP	GO:0009314	response to radiation	9/144	447/18866	0.00742218	0.0485598	0.0367651	HSF1/HSPA5/ATF4/CAT/NR2F6/FKBPL/BAX/HRAS/NAMPT	9
BP	GO:0060191	regulation of lipase activity	4/144	101/18866	0.00750459	0.0489864	0.0370881	AVPR1A/NR1H2/HRAS/SORT1	4
CC	GO:0000502	proteasome complex	13/144	63/19559	8.22e-16	2.24e-13	1.85e-13	PSMB5/PSMD4/PSMB7/PSMC5/PSMC4/ADRM1/PSMB4/PSMC3/PSMC2/PSMA7/PSME2/PSMA5/PSMD13	13
CC	GO:1905369	endopeptidase complex	13/144	69/19559	2.92e-15	3.99e-13	3.29e-13	PSMB5/PSMD4/PSMB7/PSMC5/PSMC4/ADRM1/PSMB4/PSMC3/PSMC2/PSMA7/PSME2/PSMA5/PSMD13	13
CC	GO:1905368	peptidase complex	13/144	92/19559	1.46e-13	1.33e-11	1.1e-11	PSMB5/PSMD4/PSMB7/PSMC5/PSMC4/ADRM1/PSMB4/PSMC3/PSMC2/PSMA7/PSME2/PSMA5/PSMD13	13
CC	GO:0022624	proteasome accessory complex	8/144	24/19559	4.72e-12	3.22e-10	2.66e-10	PSMD4/PSMC5/PSMC4/ADRM1/PSMC3/PSMC2/PSME2/PSMD13	8
CC	GO:0005838	proteasome regulatory particle	7/144	21/19559	1.08e-10	4.9e-09	4.04e-09	PSMD4/PSMC5/PSMC4/ADRM1/PSMC3/PSMC2/PSMD13	7
CC	GO:0101002	ficolin-1-rich granule	12/144	124/19559	1.26e-10	4.9e-09	4.04e-09	HSP90AA1/HSP90AB1/CAT/PPIA/ILF2/PSMB7/PSMC3/PSMC2/FTH1/PSMA5/GPI/PSMD13	12
CC	GO:1904813	ficolin-1-rich granule lumen	12/144	124/19559	1.26e-10	4.9e-09	4.04e-09	HSP90AA1/HSP90AB1/CAT/PPIA/ILF2/PSMB7/PSMC3/PSMC2/FTH1/PSMA5/GPI/PSMD13	12
CC	GO:0034774	secretory granule lumen	16/144	322/19559	2.07e-09	7.05e-08	5.81e-08	LCN2/LYZ/HSP90AA1/HSP90AB1/PLG/CAT/PPIA/ILF2/PSMB7/PROS1/F8/PSMC3/PSMC2/PSMA5/GPI/PSMD13	16
CC	GO:0060205	cytoplasmic vesicle lumen	16/144	326/19559	2.47e-09	7.35e-08	6.06e-08	LCN2/LYZ/HSP90AA1/HSP90AB1/PLG/CAT/PPIA/ILF2/PSMB7/PROS1/F8/PSMC3/PSMC2/PSMA5/GPI/PSMD13	16
CC	GO:0031983	vesicle lumen	16/144	328/19559	2.69e-09	7.35e-08	6.06e-08	LCN2/LYZ/HSP90AA1/HSP90AB1/PLG/CAT/PPIA/ILF2/PSMB7/PROS1/F8/PSMC3/PSMC2/PSMA5/GPI/PSMD13	16
CC	GO:0042470	melanosome	10/144	105/19559	5.43e-09	1.23e-07	1.02e-07	SLC3A2/HSP90AA1/HSPA5/HSP90AB1/ANXA11/PDIA3/RAC1/PPIB/BSG/CD63	10
CC	GO:0048770	pigment granule	10/144	105/19559	5.43e-09	1.23e-07	1.02e-07	SLC3A2/HSP90AA1/HSPA5/HSP90AB1/ANXA11/PDIA3/RAC1/PPIB/BSG/CD63	10
CC	GO:0008540	proteasome regulatory particle, base subcomplex	5/144	12/19559	1.53e-08	3.22e-07	2.66e-07	PSMD4/PSMC5/PSMC4/PSMC3/PSMC2	5
CC	GO:0005839	proteasome core complex	5/144	20/19559	2.86e-07	5.58e-06	4.6e-06	PSMB5/PSMB7/PSMB4/PSMA7/PSMA5	5
CC	GO:0072562	blood microparticle	8/144	148/19559	1.4e-05	0.000255676	0.000210968	PLG/C1R/PSMC5/C1RL/CP/PROS1/C1S/C9	8
CC	GO:0005788	endoplasmic reticulum lumen	11/144	308/19559	1.8e-05	0.000307622	0.000253831	SPP1/SDC2/HSPA5/AFP/PDIA3/CP/F8/PPIB/CALR/MYDGF/MANF	11
CC	GO:0005925	focal adhesion	12/144	415/19559	5.92e-05	0.000936635	0.000772855	PTK2/HSPA5/CAT/PPIA/PDIA3/RAC1/MAP2K2/PPIB/RPL7/CD151/CALR/BSG	12
CC	GO:0019774	proteasome core complex, beta-subunit complex	3/144	11/19559	6.18e-05	0.000936635	0.000772855	PSMB5/PSMB7/PSMB4	3
CC	GO:0030055	cell-substrate junction	12/144	423/19559	7.1e-05	0.00102004	0.000841675	PTK2/HSPA5/CAT/PPIA/PDIA3/RAC1/MAP2K2/PPIB/RPL7/CD151/CALR/BSG	12
CC	GO:0016234	inclusion body	5/144	78/19559	0.000276611	0.00377575	0.00311552	HSP90AB1/ATF4/PSMC5/PSMC4/TDP2	5
CC	GO:0030176	integral component of endoplasmic reticulum membrane	6/144	158/19559	0.00112641	0.0141175	0.0116489	HSPA5/FKBP8/HM13/BCAP31/PDIA3/CALR	6
CC	GO:0044295	axonal growth cone	3/144	29/19559	0.0012411	0.0141175	0.0116489	HSP90AA1/HSP90AB1/FKBP4	3
CC	GO:0071556	integral component of lumenal side of endoplasmic reticulum membrane	3/144	29/19559	0.0012411	0.0141175	0.0116489	HM13/BCAP31/CALR	3
CC	GO:0098553	lumenal side of endoplasmic reticulum membrane	3/144	29/19559	0.0012411	0.0141175	0.0116489	HM13/BCAP31/CALR	3
CC	GO:0031227	intrinsic component of endoplasmic reticulum membrane	6/144	166/19559	0.00145101	0.015845	0.0130744	HSPA5/FKBP8/HM13/BCAP31/PDIA3/CALR	6
CC	GO:0016529	sarcoplasmic reticulum	4/144	71/19559	0.00186834	0.0196176	0.0161872	XDH/FKBP1A/CALR/MANF	4
CC	GO:0005790	smooth endoplasmic reticulum	3/144	34/19559	0.00197863	0.0200061	0.0165078	HSPA5/PPIB/CALR	3
CC	GO:0034663	endoplasmic reticulum chaperone complex	2/144	10/19559	0.00233032	0.0219874	0.0181427	HSPA5/PPIB	2
CC	GO:0098576	lumenal side of membrane	3/144	36/19559	0.00233566	0.0219874	0.0181427	HM13/BCAP31/CALR	3
CC	GO:0005793	endoplasmic reticulum-Golgi intermediate compartment	5/144	130/19559	0.00276541	0.0251653	0.0207649	HSPA5/BCAP31/F8/CALR/MYDGF	5
CC	GO:0016528	sarcoplasm	4/144	80/19559	0.0028902	0.0254524	0.0210018	XDH/FKBP1A/CALR/MANF	4
CC	GO:0044292	dendrite terminus	2/144	13/19559	0.00398114	0.0339641	0.0280252	HSP90AA1/HSP90AB1	2
MF	GO:0008144	drug binding	10/144	104/18352	8.99e-09	3.26e-06	2.73e-06	LCN2/NR1I2/HSP90AB1/PPIA/FKBP4/FKBP1A/MT2A/PPIB/NAMPT/FKBP2	10
MF	GO:0031625	ubiquitin protein ligase binding	14/144	297/18352	9.32e-08	1.69e-05	1.42e-05	HSPD1/HSP90AA1/HSPA5/HSP90AB1/ERBB3/BID/HM13/UBXN1/CACYBP/BAG6/CALR/GPI/DAXX/CAMLG	14
MF	GO:0044389	ubiquitin-like protein ligase binding	14/144	316/18352	1.99e-07	2.41e-05	2.02e-05	HSPD1/HSP90AA1/HSPA5/HSP90AB1/ERBB3/BID/HM13/UBXN1/CACYBP/BAG6/CALR/GPI/DAXX/CAMLG	14
MF	GO:0016853	isomerase activity	10/144	156/18352	4.27e-07	3.09e-05	2.59e-05	HSPD1/FKBP8/PPIA/FKBP4/FKBP1A/PDIA3/PPIB/GNE/GPI/FKBP2	10
MF	GO:0003755	peptidyl-prolyl cis-trans isomerase activity	6/144	38/18352	4.72e-07	3.09e-05	2.59e-05	FKBP8/PPIA/FKBP4/FKBP1A/PPIB/FKBP2	6
MF	GO:0004298	threonine-type endopeptidase activity	5/144	21/18352	5.1e-07	3.09e-05	2.59e-05	PSMB5/PSMB7/PSMB4/PSMA7/PSMA5	5
MF	GO:0016859	cis-trans isomerase activity	6/144	41/18352	7.54e-07	3.91e-05	3.28e-05	FKBP8/PPIA/FKBP4/FKBP1A/PPIB/FKBP2	6
MF	GO:0005527	macrolide binding	4/144	11/18352	1.15e-06	5.22e-05	4.37e-05	LCN2/FKBP4/FKBP1A/FKBP2	4
MF	GO:0070003	threonine-type peptidase activity	5/144	31/18352	4e-06	0.000161305	0.000135181	PSMB5/PSMB7/PSMB4/PSMA7/PSMA5	5
MF	GO:0048018	receptor ligand activity	15/144	487/18352	6.81e-06	0.000232847	0.000195136	SPP1/RABEP2/MDK/HDGF/NENF/CD320/CKLF/ADM2/NAMPT/INHBC/AIMP1/GPI/NMB/SEMA6C/MANF	15
MF	GO:0031072	heat shock protein binding	8/144	127/18352	7.22e-06	0.000232847	0.000195136	HSF1/HSPA5/HSP90AB1/IRAK1/FKBP4/BAX/BAG6/DAXX	8
MF	GO:0030546	signaling receptor activator activity	15/144	492/18352	7.7e-06	0.000232847	0.000195136	SPP1/RABEP2/MDK/HDGF/NENF/CD320/CKLF/ADM2/NAMPT/INHBC/AIMP1/GPI/NMB/SEMA6C/MANF	15
MF	GO:0004175	endopeptidase activity	14/144	440/18352	9.74e-06	0.000272048	0.000227988	F11/MASP1/PLG/PSMB5/C1R/HM13/PSMB7/PDIA3/C1RL/PSMB4/PSMA7/PSMA5/LPA/C1S	14
MF	GO:0051082	unfolded protein binding	7/144	118/18352	4.04e-05	0.00100636	0.000843372	HSPD1/HSP90AA1/HSPA5/HSP90AB1/PPIA/PPIB/CALR	7
MF	GO:0008083	growth factor activity	8/144	162/18352	4.22e-05	0.00100636	0.000843372	RABEP2/MDK/HDGF/NENF/CD320/INHBC/GPI/MANF	8
MF	GO:0033218	amide binding	12/144	381/18352	4.77e-05	0.00100636	0.000843372	HSPD1/HSP90AB1/GCGR/AVPR1A/CAT/PPIA/FKBP4/FKBP1A/PPIB/GHR/CALR/FKBP2	12
MF	GO:0042562	hormone binding	6/144	84/18352	5.17e-05	0.00100636	0.000843372	HSPD1/GCGR/AVPR1A/GHR/CALR/AR	6
MF	GO:0004879	nuclear receptor activity	5/144	52/18352	5.36e-05	0.00100636	0.000843372	NR1I2/NR2F6/RXRB/NR1H2/AR	5
MF	GO:0098531	ligand-activated transcription factor activity	5/144	52/18352	5.36e-05	0.00100636	0.000843372	NR1I2/NR2F6/RXRB/NR1H2/AR	5
MF	GO:0044183	protein folding chaperone	4/144	27/18352	5.54e-05	0.00100636	0.000843372	HSPA5/HSP90AB1/FKBP8/CALR	4
MF	GO:0051087	chaperone binding	6/144	104/18352	0.00016969	0.00293322	0.00245817	HSPD1/HSPA5/PLG/CP/BAX/CALR	6
MF	GO:0023026	MHC class II protein complex binding	3/144	16/18352	0.000245828	0.00405616	0.00339924	HSP90AA1/HSP90AB1/ANXA11	3
MF	GO:0034185	apolipoprotein binding	3/144	17/18352	0.000296793	0.00468416	0.00392554	HSPD1/PLG/LPA	3
MF	GO:0004252	serine-type endopeptidase activity	7/144	169/18352	0.0003786	0.00572633	0.00479893	F11/MASP1/PLG/C1R/C1RL/LPA/C1S	7
MF	GO:0051427	hormone receptor binding	7/144	177/18352	0.00049977	0.00725666	0.00608141	NR1I2/FKBP4/NR1H2/SOCS2/PSMC5/CALR/DAXX	7
MF	GO:0048306	calcium-dependent protein binding	5/144	85/18352	0.000549843	0.00767665	0.00643338	MASP1/ANXA11/PDCD6/S100A10/S100A13	5
MF	GO:0051117	ATPase binding	5/144	88/18352	0.000644478	0.00866465	0.00726137	NR1H2/UBXN1/TCIRG1/RAC1/AR	5
MF	GO:0017046	peptide hormone binding	4/144	51/18352	0.000682378	0.00867068	0.00726643	HSPD1/GCGR/AVPR1A/GHR	4
MF	GO:0008236	serine-type peptidase activity	7/144	187/18352	0.000692699	0.00867068	0.00726643	F11/MASP1/PLG/C1R/C1RL/LPA/C1S	7
MF	GO:0042277	peptide binding	9/144	308/18352	0.000738923	0.00894096	0.00749293	HSPD1/HSP90AB1/GCGR/AVPR1A/CAT/PPIA/PPIB/GHR/CALR	9
MF	GO:0017171	serine hydrolase activity	7/144	191/18352	0.000784672	0.00918826	0.00770018	F11/MASP1/PLG/C1R/C1RL/LPA/C1S	7
MF	GO:0023023	MHC protein complex binding	3/144	25/18352	0.000958767	0.010876	0.00911459	HSP90AA1/HSP90AB1/ANXA11	3
MF	GO:0016922	nuclear receptor binding	5/144	101/18352	0.00120137	0.0132151	0.0110748	NR1I2/FKBP4/NR1H2/CALR/DAXX	5
MF	GO:0097718	disordered domain specific binding	3/144	36/18352	0.00279469	0.0298374	0.0250051	HSP90AA1/HSP90AB1/FKBP8	3
MF	GO:0003725	double-stranded RNA binding	4/144	76/18352	0.00301212	0.03124	0.0261806	SLC3A2/HSPD1/HSP90AB1/ILF2	4
MF	GO:0016504	peptidase activator activity	3/144	40/18352	0.00377984	0.0381134	0.0319408	ADRM1/BAD/PSME2	3
MF	GO:0004713	protein tyrosine kinase activity	5/144	135/18352	0.00425528	0.0417478	0.0349865	RIPK2/PTK2/ERBB3/MAP2K2/FGFR4	5
MF	GO:0019838	growth factor binding	5/144	136/18352	0.00439036	0.0419395	0.0351472	ERBB3/GHR/SORT1/S100A13/FGFR4	5
MF	GO:0002020	protease binding	5/144	137/18352	0.00452847	0.0421496	0.0353233	LCN2/RIPK2/HSPD1/ADRM1/BAG6	5
MF	GO:0140296	general transcription initiation factor binding	3/144	44/18352	0.00495259	0.0449448	0.0376658	PSMC5/PSMC2/AR	3
MF	GO:0044548	S100 protein binding	2/144	14/18352	0.00523036	0.0456015	0.0382162	ANXA11/CACYBP	2
MF	GO:0048156	tau protein binding	3/144	45/18352	0.00527621	0.0456015	0.0382162	HSP90AA1/HSP90AB1/FKBP4	3
MF	GO:0005178	integrin binding	5/144	144/18352	0.00558321	0.0460615	0.0386016	SPP1/PTK2/ITGB1BP1/CD151/CALR	5
MF	GO:0035257	nuclear hormone receptor binding	5/144	144/18352	0.00558321	0.0460615	0.0386016	NR1I2/FKBP4/NR1H2/CALR/DAXX	5
