# Supplementary material for: Identification of Immune-Related Genes for Establishment of Prognostic Index in Hepatocellular Carcinoma
Source: Front Cell Dev Biol. 2021 Nov 2;9:760079. doi: 10.3389/fcell.2021.760079 (PMC8593215; doi:10.3389/fcell.2021.760079)
Supplement: Supplementary file 3 [file Table_3.xls]

## Sheet: 3KEGG pathway analysis
Table 3: Results of KEGG pathway analysis
ID	Description	GeneRatio	BgRatio	pvalue	p.adjust	qvalue	geneID	Count
hsa03050	Proteasome	14/97	46/8108	8.19e-17	1.69e-14	1.18e-14	5693/7979/5710/5695/5705/5704/11047/5692/5702/5701/5688/5721/5686/5719	14
hsa05169	Epstein-Barr virus infection	19/97	202/8108	1.86e-12	1.91e-10	1.34e-10	637/7979/3654/4791/5710/5705/5704/2923/3661/11047/581/5879/5702/5971/5701/4794/811/5719/4793	19
hsa05014	Amyotrophic lateral sclerosis	22/97	365/8108	1.96e-10	1.35e-08	9.45e-09	3309/468/5693/637/847/7979/311/5710/5695/5705/5704/11047/581/5879/5692/5702/572/5701/5688/5686/5719/1616	22
hsa05020	Prion disease	19/97	273/8108	3.68e-10	1.89e-08	1.33e-08	3309/468/5693/7979/5710/5695/5705/5704/11047/581/5879/5692/5702/572/5701/5688/5686/5719/735	19
hsa05017	Spinocerebellar ataxia	14/97	143/8108	1.19e-09	4.89e-08	3.43e-08	5693/4800/7979/5710/5695/5705/5704/11047/5692/5702/5701/5688/5686/5719	14
hsa05012	Parkinson disease	17/97	249/8108	4.69e-09	1.6e-07	1.12e-07	3309/468/5693/7979/5710/5695/5705/5704/11047/581/5692/5702/5701/5688/5686/5719/1616	17
hsa05022	Pathways of neurodegeneration - multiple diseases	23/97	476/8108	5.44e-09	1.6e-07	1.12e-07	3309/468/5693/637/847/7979/5710/5695/5705/5704/11047/581/5879/5692/5605/3265/5702/572/5701/5688/5686/5719/1616	23
hsa04722	Neurotrophin signaling pathway	12/97	119/8108	1.42e-08	3.66e-07	2.57e-07	8767/9261/468/3654/581/5879/5605/3265/572/4794/6272/4793	12
hsa05417	Lipid and atherosclerosis	14/97	215/8108	2.23e-07	5.1e-06	3.57e-06	3329/5747/3320/3309/3326/468/637/3654/6257/3661/581/5879/3265/572	14
hsa05010	Alzheimer disease	18/97	369/8108	2.87e-07	5.9e-06	4.13e-06	468/5693/637/7979/5710/5695/5705/5704/11047/5692/5605/3265/5702/572/5701/5688/5686/5719	18
hsa04612	Antigen processing and presentation	8/97	78/8108	3.69e-06	6.92e-05	4.84e-05	3320/3309/3326/4800/2923/5721/8625/811	8
hsa04610	Complement and coagulation cascades	8/97	85/8108	7.08e-06	0.000121538	8.51e-05	2160/5648/5340/715/5627/2157/716/735	8
hsa05016	Huntington disease	14/97	306/8108	1.46e-05	0.00023127	0.000161901	5693/7979/5710/5695/5705/5704/11047/581/5692/5702/5701/5688/5686/5719	14
hsa05170	Human immunodeficiency virus 1 infection	11/97	212/8108	4.17e-05	0.000614018	0.000429844	5747/637/3654/2923/3661/581/5879/5605/3265/572/811	11
hsa04370	VEGF signaling pathway	6/97	59/8108	6.78e-05	0.000931015	0.000651758	5747/9261/5879/5605/3265/572	6
hsa05215	Prostate cancer	7/97	97/8108	0.000150611	0.00193911	0.00135748	3320/3326/468/5605/3265/572/367	7
hsa04141	Protein processing in endoplasmic reticulum	9/97	171/8108	0.00019466	0.00235882	0.0016513	3320/3309/3326/468/51035/10134/2923/581/811	9
hsa05152	Tuberculosis	9/97	180/8108	0.000285831	0.00327118	0.00228999	8767/3329/637/4800/3654/10312/581/572/8625	9
hsa05163	Human cytomegalovirus infection	10/97	225/8108	0.000337424	0.00365839	0.00256106	5747/468/637/2923/3661/581/5879/5605/3265/811	10
hsa05161	Hepatitis B	8/97	162/8108	0.000683701	0.00704212	0.00492984	468/637/3654/3661/581/5605/3265/572	8
hsa04010	MAPK signaling pathway	11/97	294/8108	0.000731154	0.00717227	0.00502096	9261/468/2065/3654/4791/5879/5605/3265/5971/1616/2264	11
hsa05216	Thyroid cancer	4/97	37/8108	0.000939381	0.00879603	0.00615767	6257/581/5605/3265	4
hsa04151	PI3K-Akt signaling pathway	12/97	354/8108	0.00099575	0.00891845	0.00624337	6696/5747/3320/3326/468/2065/5879/5605/3265/572/2690/2264	12
hsa04210	Apoptosis	7/97	136/8108	0.00117221	0.0100615	0.00704356	468/637/581/5605/3265/572/1616	7
hsa04620	Toll-like receptor signaling pathway	6/97	104/8108	0.00148273	0.0122177	0.00855301	6696/3654/3661/3663/5879/5605	6
hsa05223	Non-small cell lung cancer	5/97	72/8108	0.00164157	0.0130063	0.00910505	6257/581/5605/3265/572	5
hsa05167	Kaposi sarcoma-associated herpesvirus infection	8/97	194/8108	0.0021794	0.016628	0.0116405	9261/637/3661/100507436/581/5879/5605/3265	8
hsa01521	EGFR tyrosine kinase inhibitor resistance	5/97	79/8108	0.00247621	0.0182178	0.0127534	2065/581/5605/3265/572	5
hsa05132	Salmonella infection	9/97	249/8108	0.00285308	0.0191659	0.0134171	8767/3320/3326/3654/581/5879/5605/3265/6281	9
hsa04662	B cell receptor signaling pathway	5/97	82/8108	0.00291477	0.0191659	0.0134171	5879/5605/3265/4794/4793	5
hsa04935	Growth hormone synthesis, secretion and action	6/97	119/8108	0.00293827	0.0191659	0.0134171	5747/468/8835/5605/3265/2690	6
hsa05203	Viral carcinogenesis	8/97	204/8108	0.00297723	0.0191659	0.0134171	9261/468/4791/3661/581/5879/3265/572	8
hsa04012	ErbB signaling pathway	5/97	85/8108	0.00340699	0.0212679	0.0148886	5747/2065/5605/3265/572	5
hsa05210	Colorectal cancer	5/97	86/8108	0.0035836	0.0217124	0.0151998	581/5879/5605/3265/572	5
hsa05207	Chemical carcinogenesis - receptor activation	8/97	212/8108	0.00376653	0.0221687	0.0155192	3320/3326/468/6257/5605/3265/572/367	8
hsa05213	Endometrial cancer	4/97	58/8108	0.00498464	0.0285232	0.0199677	581/5605/3265/572	4
hsa04915	Estrogen signaling pathway	6/97	138/8108	0.00607078	0.0331956	0.0232386	3320/3326/468/2288/5605/3265	6
hsa01522	Endocrine resistance	5/97	98/8108	0.00624677	0.0331956	0.0232386	5747/581/5605/3265/572	5
hsa05162	Measles	6/97	139/8108	0.0062846	0.0331956	0.0232386	637/3654/3661/581/572/4793	6
hsa05171	Coronavirus disease - COVID-19	8/97	232/8108	0.00645291	0.0332325	0.0232644	5648/715/3654/3661/6129/716/735/4793	8
hsa04659	Th17 cell differentiation	5/97	107/8108	0.00899194	0.0450951	0.0315688	3320/3326/6257/4794/4793	5
hsa05211	Renal cell carcinoma	4/97	69/8108	0.00919414	0.0450951	0.0315688	5879/5605/3265/572	4
