# Supplementary material for: Identification of Immune-Related Genes for Establishment of Prognostic Index in Hepatocellular Carcinoma
Source: Front Cell Dev Biol. 2021 Nov 2;9:760079. doi: 10.3389/fcell.2021.760079 (PMC8593215; doi:10.3389/fcell.2021.760079)
Supplement: Supplementary file 5 [file Table_5.xls]

## Sheet: 5uniCox
Table 5: Results of univariate cox regression analysis on immune related DEGs
GENE	HR	HR.95L	HR.95H	pvalue
AKR1C3	1.27881	1.07967	1.51468	0.00440587
CARS1	1.68498	1.24329	2.28358	0.000768322
CBS	0.656049	0.477454	0.901449	0.00932523
CISD1	1.6317	1.19697	2.22432	0.0019529
FANCD2	1.71155	1.29286	2.26583	0.000173706
GCLM	1.44513	1.1934	1.74997	0.00016292
GSS	1.62226	1.16679	2.25551	0.00400983
CRYAB	1.10363	1.00426	1.21283	0.0405316
RPL8	1.18869	1.02034	1.38481	0.0265239
SAT1	0.746933	0.576198	0.968259	0.0275551
SLC7A11	1.46612	1.23263	1.74384	1.54e-05
TFRC	1.30165	1.07454	1.57676	0.00704235
AIFM2	1.3661	1.06591	1.75083	0.0137338
FTH1	1.42816	1.14127	1.78718	0.00184021
ACSL3	1.46139	1.14811	1.86016	0.00205623
ACACA	1.61311	1.22893	2.11738	0.000570392
PEBP1	0.806974	0.658422	0.989042	0.0388177
KEAP1	1.54419	1.04808	2.27513	0.0279874
NQO1	1.10267	1.0359	1.17376	0.00216669
NOX1	1.45484	1.05089	2.01407	0.023878
ABCC1	1.37251	1.15604	1.62951	0.000299482
SLC1A5	1.36395	1.21532	1.53075	1.34e-07
G6PD	1.41554	1.26464	1.58445	1.52e-09
PGD	1.50208	1.24667	1.80981	1.88e-05
HMOX1	1.22048	1.06531	1.39825	0.00408091
