# Supplementary material for: Identification of Immune-Related Genes for Establishment of Prognostic Index in Hepatocellular Carcinoma
Source: Front Cell Dev Biol. 2021 Nov 2;9:760079. doi: 10.3389/fcell.2021.760079 (PMC8593215; doi:10.3389/fcell.2021.760079)
Supplement: Supplementary file 6 [file Table_6.xls]

## Sheet: 6lasso analysis
Table 6: Results of LASSO analysis
gene	Coef	HR	HR.95L	HR.95H	pvalue
CARS1	0.143645	1.68498	1.24329	2.28358	0.000768
CBS	-0.10811	0.656049	0.477454	0.901449	0.009325
CISD1	0.088366	1.6317	1.19697	2.22432	0.001953
GCLM	0.132237	1.44513	1.1934	1.74997	0.000163
SAT1	-0.06677	0.746933	0.576198	0.968259	0.027555
SLC7A11	0.086376	1.46612	1.23263	1.74384	1.54e-05
ACACA	0.116986	1.61311	1.22893	2.11738	0.00057
KEAP1	0.08436	1.54419	1.04808	2.27514	0.027987
SLC1A5	0.096401	1.36395	1.21532	1.53075	1.34e-07
G6PD	0.112358	1.41554	1.26464	1.58445	1.52e-09
