# Supplementary material for: Identification of Immune-Related Genes for Establishment of Prognostic Index in Hepatocellular Carcinoma
Source: Front Cell Dev Biol. 2021 Nov 2;9:760079. doi: 10.3389/fcell.2021.760079 (PMC8593215; doi:10.3389/fcell.2021.760079)
Supplement: Supplementary file 7 [file Table_7.xls]

## Sheet: 7univariate cox regression anal
Table 7: Univariate cox analysis on clinical features
id	HR	HR.95L	HR.95H	pvalue
Age	1.22228	0.83943	1.77975	0.29511
Gender	0.775663	0.53143	1.13214	0.187941
Grade	1.14146	0.784253	1.66136	0.489624
Stage	2.50024	1.7211	3.63208	1.51e-06
riskScore	3.55658	2.49098	5.07803	2.89e-12
