# Supplementary material for: Identification of Immune-Related Genes for Establishment of Prognostic Index in Hepatocellular Carcinoma
Source: Front Cell Dev Biol. 2021 Nov 2;9:760079. doi: 10.3389/fcell.2021.760079 (PMC8593215; doi:10.3389/fcell.2021.760079)
Supplement: Supplementary file 8 [file Table_8.xls]

## Sheet: 8multivariate cox regression an
Table 8:Results of multivariate cox regression analysis
id	HR	HR.95L	HR.95H	pvalue
Stage	2.16639	1.48617	3.15794	5.81e-05
riskScore	3.34062	2.31202	4.82685	1.33e-10
