# Supplementary material for: Identification of Immune-Related Genes for Establishment of Prognostic Index in Hepatocellular Carcinoma
Source: Front Cell Dev Biol. 2021 Nov 2;9:760079. doi: 10.3389/fcell.2021.760079 (PMC8593215; doi:10.3389/fcell.2021.760079)
Supplement: Supplementary file 9 [file Table_9.xls]

## Sheet: 9CIBERSORT results
Tables 9: CIBERSORT results for the TCGA-HCC dataset
id	B cells naive	B cells memory	Plasma cells	T cells CD8	T cells CD4 naive	T cells CD4 memory resting	T cells CD4 memory activated	T cells follicular helper	T cells regulatory (Tregs)	T cells gamma delta	NK cells resting	NK cells activated	Monocytes	Macrophages M0	Macrophages M1	Macrophages M2	Dendritic cells resting	Dendritic cells activated	Mast cells resting	Mast cells activated	Eosinophils	Neutrophils
TCGA-DD-A4NG	0.0445239	0	0	0.108926	0	0.293363	0.0121	0.000703893	0.0653322	0	0	0.0548313	0.00160529	0.0833095	0.0874039	0.132953	0.0659599	0	0.0478895	0	0	0.00109801
TCGA-2Y-A9H1	0.0459653	0	0.0361709	0.204936	0	0.0903295	0	0.0380526	0.107976	0	0	0.0782708	0.038286	0.0519144	0.0731488	0.153228	0.0384669	0	0.0432555	0	0	0
TCGA-BC-A10Y	0.0879163	0	0.0459592	0.127425	0	0.181356	0	0.023431	0.0637386	0	0	0.0539327	0.0346848	0.0246384	0.111071	0.177662	0.0199269	0	0.0482584	0	0	0
TCGA-K7-AAU7	0.122205	0	0.0165639	0.031022	0	0.17138	0	0.0462924	0.0502892	0	0	0.0514236	0	0.158188	0.0709351	0.136297	0.0658866	0	0	0.00284751	0	0.0766698
TCGA-BC-A10W	0.174367	0	0.00515453	0.00477601	0	0.151317	0	0.0320505	0.0102903	0	0	0.0558733	0.0257928	0.0867335	0.0734242	0.237288	0.103474	0	0.0379224	0	0	0.00153593
TCGA-DD-AAD3	0.165588	0	0.0124493	0.0332869	0	0.334369	0	0	8.65e-05	0.000233476	0	0.0181454	0.0235502	0.0925978	0.100377	0.128899	0.00143067	0	0.0889866	0	0	0
TCGA-DD-A1EI	0.0596216	0	0.00296747	0.0585268	0	0.237304	0	0	0.0852189	0	0	0.0807793	0.0358404	0.116851	0.0588517	0.14652	0.0253132	0	0.0836592	0	0	0.00854721
TCGA-DD-AAC9	0.0861827	0	0.0684847	0.0992634	0	0.1749	0	0.0130875	0.0928039	0.00135179	0	0.0487399	0.0289977	0.0697314	0.0599317	0.179079	0.0142018	0	0.0494606	0	0	0.0137837
TCGA-DD-AACT	0.117142	0	0.0393552	0.228731	0	0.124849	0	0	0.0508578	0	0	0.05465	0.0348153	0.0634961	0.066777	0.152141	0.0329572	0	0.025109	0	0	0.00911996
TCGA-GJ-A6C0	0.061065	0	0	0.040244	0	0.184366	0	0.00893264	0.0304087	0	0	0.0479383	0	0.200094	0.0944194	0.150428	0.0944736	0	0.0459297	0	0	0.0417007
TCGA-CC-5258	0.0324232	0	0.00179574	0.0907514	0	0.169692	0.00804914	0	0.0705157	0	0	0.0471477	0.0475674	0.142052	0.113463	0.151711	0.0559588	0	0.0506744	0	0	0.0181977
TCGA-DD-AADP	0.0972201	0	0.0376649	0.0867195	0	0.165499	0.0212553	0	0.0800768	0	0	0.043884	0.0161252	0.0718553	0.0981331	0.112822	0.0891713	0	0.0609457	0	0	0.0186276
TCGA-DD-AACW	0.0764867	0	0	0.0852512	0	0.21518	0	0	0.0904546	0.0102558	0	0.0583793	0.0177745	0.0232399	0.0379656	0.231442	0.0760055	0	0.0775651	0	0	0
TCGA-ZS-A9CD	0.123865	0	0	0.0437748	0	0.269792	0	0	0.055587	0	0	0.0410056	0.0277026	0.0835189	0.0869955	0.133307	0.0475121	0	0.0441286	0	0	0.0428106
TCGA-UB-A7MF	0.098441	0	0.0536438	0.219854	0	0.0977554	0.0086266	0.0149925	0.0474641	0	0	0.0605771	0.0426685	0.00683781	0.10887	0.116828	0.0504566	0	0.0729849	0	0	0
TCGA-WX-AA46	0.0977513	0	0.00457041	0.0263548	0	0.150022	0	0	0.0252128	0.0425241	0	0.0685163	0.0713684	0.104434	0.0902439	0.27586	0	0	0	0	0	0.0431427
TCGA-DD-AADQ	0.110502	0	0	0.193598	0	0.045548	0.0205304	0.0254719	0.114162	0	0	0.0870348	0.0191558	0.0832233	0.0662401	0.145798	0.0122686	0	0.0764673	0	0	0
TCGA-DD-AADB	0.0775801	0	0.0732161	0.210764	0	0.0761443	0.0307072	0.0379814	0.101246	0	0	0.0344407	0.0218706	0.0755138	0.0831476	0.0974967	0.0621298	0	0.0177614	0	0	0
TCGA-DD-A1EA	0.145526	0	0.16354	0.182646	0	0.0622137	0.0394795	0.0186217	0.0402552	0.0220176	0	0.0210677	0.0477951	0.0169475	0.0908455	0.112831	0.0256639	0	0.01055	0	0	0
TCGA-5R-AA1C	0.0726051	0	0	0.105423	0	0.137063	0	0.00859085	0	0.00365937	0	0.0806045	0.0314546	0	0.10873	0.228735	0.00988352	0	0.208137	0	0	0.00511446
TCGA-DD-A113	0.0360102	0	0.0284214	0.168735	0	0.0787472	0	0.0256228	0.0990819	0	0	0.102485	0.00475073	0.147794	0.0799485	0.1196	0.0345872	0	0.0742157	0	0	0
TCGA-2Y-A9H9	0.117965	0	0.0536396	0.0480409	0	0.142268	0	0	0.0537833	0.0501652	0	0.0492026	0.00622282	0.0618896	0.111167	0.197978	0.0275501	0	0.0800797	0	0	4.75e-05
TCGA-CC-A7IE	0.104182	0	0.0398759	0.181704	0	0.0975679	0.0531593	0.0606894	0.0752066	0	0	0.0308382	0.0355388	0.0715539	0.0712852	0.0762039	0.0946772	0	0.00751761	0	0	0
TCGA-XR-A8TD	0.0755822	0	0.0970069	0.153942	0	0.111981	0.0296153	0	0.00591076	0.0238904	0	0.0805414	0.0360487	0.086668	0.0987479	0.136599	0.0166516	0	0.0436936	0	0	0.00312224
TCGA-DD-AAD2	0.0715502	0	0.00350461	0.110301	0	0.200757	0	0	0.0610611	0	0	0.0518097	0.0096521	0.142748	0.0913962	0.164386	0.0615834	0	0.0312503	0	0	0
TCGA-DD-AACY	0.16942	0	0	0.143608	0	0.169993	0	0.0212838	0.0644935	0.0188206	0	0.0630715	0	0.0973222	0.0547982	0.143887	0.0389044	0	0.0143982	0	0	0
TCGA-DD-AACD	0.0575768	0	0.00853076	0.0648291	0	0.200789	0	0	0.0675304	0.0120519	0	0.0656108	0.0862858	0.0805991	0.0622163	0.197978	0	0.0500512	0.0459508	0	0	0
TCGA-ED-A4XI	0.0862408	0	0.00500032	0.140106	0	0.165236	0	0	0.0499964	0.00767088	0	0.0491307	0.0509255	0.065826	0.0793802	0.212721	0.0522688	0	0.0354986	0	0	0
TCGA-CC-A9FW	0.0994924	0	0.0817256	0.136485	0	0.120732	0	0.046893	0.072666	0	0	0.0497397	0.0296906	0.0912183	0.0656297	0.0544567	0.0483804	0	0.102891	0	0	0
TCGA-G3-A5SJ	0.152051	0	0.093709	0.0737751	0	0.186437	0.015222	0	0.0204412	0.0147478	0	0.0288677	0.00884586	0.0926369	0.102689	0.0913891	0.0804266	0	0.00365557	0	0	0.0351067
TCGA-DD-AAE2	0.107578	0	0.0412066	0.150413	0	0.121699	0	0.0163036	0.0221629	0.0346285	0	0.064961	0.0123626	0.0131345	0.122893	0.217155	0.0172095	0	0.0554577	0	0	0.00283477
TCGA-G3-A7M9	0.0986911	0	0.00818135	0.164113	0	0.0738751	0	0.0443504	0.0797972	0	0	0.0850129	0.00745943	0.260821	0.0314629	0.0369795	0.0379309	0	0.0596736	0	0	0.0116516
TCGA-EP-A2KC	0.106163	0	0.0489377	0.0702032	0	0.112504	0	0.0428414	0.0591331	0	0	0.046063	0.0282244	0.0455952	0.102876	0.202793	0.0656031	0	0.0690621	0	0	0
TCGA-2Y-A9GS	0.170903	0	0	0	0	0.0793552	0.0121092	0	0.0549112	0.0264048	0	0.0310912	0.0189461	0.103872	0.11392	0.276524	0.0523821	0	0.0595803	0	0	0
TCGA-ED-A7PX	0.0675607	0	0.0110586	0.0781865	0	0.153317	0	0.000649055	0.0697207	0	0	0.0615999	0.0575314	0.186543	0.0504239	0.186269	0	0.0203413	0.05113	0	0	0.00566818
TCGA-DD-AADC	0.155089	0	0.0511728	0.070752	0	0.113727	0	0.036379	0.0608271	0.00833871	0	0.0607475	0.00709891	0.128681	0.104266	0.129388	0.0453906	0	0.0281414	0	0	0
TCGA-CC-A3MA	0.0894752	0	0	0.103219	0	0.100577	0	0.00133152	0.0334196	0	0.000350387	0.0197041	0	0.393968	0.0846071	0.147959	0	0	0.00688358	0	0	0.0185054
TCGA-2Y-A9GY	0.0362958	0	0.146131	0.230521	0	0.0538703	0.0352357	0.0278232	0.0824917	0	0	0.0414391	0.0458717	0.0585735	0.0838017	0.111258	0.0439125	0	0.00140833	0	0.00136652	0
TCGA-ED-A627	0.0432456	0	0.0725959	0.224349	0	0.200015	0.00120927	0.00705678	0.0186264	0.0275496	0	0.0417475	0.034628	0.0589193	0.0814538	0.137079	0.0478892	0	0	0	0	0.00363677
TCGA-2Y-A9GW	0.0472293	0	0	0.0219137	0	0.225498	0	0.00914135	0.0793777	0	0	0.0392635	0.0481104	0.13975	0.0955508	0.0869542	0.160254	0	0.0352724	0	0	0.011685
TCGA-DD-AADO	0.040734	0	0.0107181	0.298964	0	0.056551	0.0106929	0.00870043	0.0561925	0.0228208	0	0.0687274	0.0530779	0.0735526	0.102256	0.138251	0.0557743	0	0	0	0	0.00298724
TCGA-DD-AADK	0.0971952	0	0.0830244	0.0710243	0	0.208148	0	0	0.0703115	0	0	0.0502841	0.0202553	0.0715893	0.0678223	0.120919	0.0919159	0	0.0475102	0	0	0
TCGA-DD-A1EH	0.0828093	0	0.0455015	0.0980336	0	0.209579	0	0.00403758	0.0263003	0	0	0.0752496	0.0184451	0.0974223	0.105983	0.147767	0.0145908	0	0.0681841	0	0	0.00609634
TCGA-G3-AAV7	0.0417464	0	0	0.0620812	0	0.121028	0.00339604	0.0471461	0.0733601	0	0	0.0235575	0.0220494	0.228314	0.0683306	0.19909	0.0750809	0	0.00812153	0	0.0257276	0.000969557
TCGA-FV-A3R3	0.0730974	0	0	0.106042	0	0.252466	0	0	0.0195283	0	0	0.0441384	0.019442	0.0602725	0.0451637	0.232791	0.0964049	0	0.0506528	0	0	0
TCGA-KR-A7K0	0.155969	0	0	0	0	0.177728	0	0	0.0393506	0.0170787	0	0.0527472	0.0166359	0.185245	0.0720639	0.156373	0.0674829	0	0.03743	0	0.0218953	0
TCGA-DD-AACC	0.0743325	0	0.0873469	0.294257	0	0.0350147	0.0654905	0	0.0276708	0	0	0.0678948	0.0589439	0.0243398	0.0827144	0.13652	0.00836928	0	0.0342026	0	0	0.00290325
TCGA-G3-A25S	0.0699293	0	0	0.0926082	0	0.205725	0	0	0.0702593	0.071004	0	0.0738138	0.0410234	0.0369043	0.0417007	0.244167	0.00677951	0	0.0443428	0	0	0.00174262
TCGA-DD-AADR	0.0446556	0	0.027029	0.13454	0	0.229858	0	0.00259037	0.0575595	0.061295	0	0.0646524	0	0.087996	0.0558892	0.14363	0.0493837	0	0.0409215	0	0	0
TCGA-UB-A7MD	0.0832526	0	0	0.0700418	0	0.166614	0	0	0.0994515	0	0	0.0595062	0.0326412	0.0985054	0.0875216	0.185941	0.0906934	0	0.00104089	0	0.0183796	0.0064105
TCGA-DD-A4NS	0.0491227	0	0.0274222	0.224315	0	0.144144	0	0	0.0548848	0.041406	0	0.039756	0.0271111	0.115752	0.0767633	0.119238	0.0495201	0	0.030565	0	0	0
TCGA-CC-A9FU	0.0809248	0	0.0845798	0.10904	0	0.148749	0	0.0603956	0.084513	0	0	0.0488691	0.0144724	0.0938234	0.0703352	0.0633435	0.0619062	0	0.0790482	0	0	0
TCGA-DD-AAE3	0.0636674	0	0.012067	0.0678033	0	0.087765	0.0149945	0	0	0.000476446	0	0.065602	0.0225838	0.108709	0.0530368	0.478806	0	0	0.0211227	0	0	0.00336595
TCGA-DD-AACP	0.139034	0	0.0125967	0.152622	0	0.144914	0	0.0212236	0.0774464	0	0	0.0757	0.0116405	0.0951056	0.079193	0.042571	0.103581	0	0.0443739	0	0	0
TCGA-2Y-A9H8	0.0706884	0	0.0836669	0.219508	0	0.0491313	0	0.082503	0.0893475	0	0	0.062298	0.0336285	0.0257762	0.0727722	0.149079	0.0308548	0	0.0307461	0	0	0
TCGA-FV-A3I1	0.0946779	0	0.043322	0.040783	0	0.148419	0.00394022	0.0335764	0.103972	0	0	0.0426214	0.0230596	0.160944	0.0799051	0.115116	0.0788382	0	0.0297611	0	0	0.00106458
TCGA-2Y-A9H7	0.099553	0	0	0.0675797	0	0.35016	0	0	0.0661438	0	0	0.039359	0.0652365	0	0.0375222	0.142683	0.0968381	0.00481016	0.0242779	0	0	0.00583665
TCGA-DD-AAVU	0.0644719	0	0	0.0363452	0	0.179913	0	0	0.00165547	0.0123467	0	0.0410811	0.0314747	0.129713	0.0363198	0.375582	0.0583977	0	0.0326987	0	0	0
TCGA-BC-A110	0.0852184	0	0.0655974	0.065056	0	0.168769	0.00921086	0	0.026251	0.0126109	0	0.0388255	0.100375	0.0571146	0.0643141	0.138322	0.0618205	0	0.0708951	0	0	0.0356193
TCGA-ZP-A9CZ	0.0752615	0	0.109762	0.120121	0	0.162541	0.0161899	0.0136755	0.0431067	0	0	0.0320789	0.0473983	0.0385357	0.090386	0.09729	0.109924	0	0.0437289	0	0	0
TCGA-DD-AAE1	0.0969366	0	0	0.0469898	0	0.262405	0.0005848	0	0.105453	0.0159585	0	0.0558091	0.0127731	0.0172192	0.0669216	0.141373	0.104697	0	0.0728797	0	0	0
TCGA-GJ-A3OU	0.0251806	0	0.00214613	0.00746078	0	0.251434	0.0418413	0	0.0624833	0.0226197	0	0.0149686	0.026192	0.164162	0.0926208	0.145655	0.124066	0	0.0137643	0	0	0.0054061
TCGA-DD-AAVS	0.0549996	0	0	0.155683	0	0.267687	0	0.00276873	0.0337533	0	0	0.0780552	0.033255	0.0490871	0.0535783	0.0708809	0.13842	0	0.0601569	0	0	0.00167443
TCGA-FV-A3I0	0.106299	0	0.0719937	0.0489364	0	0.119667	0	0.00378577	0.0678202	0	0	0.0784376	0.0409659	0.0911077	0.0201131	0.225829	0	0.0660784	0.0387945	0	0	0.0201713
TCGA-2Y-A9GT	0.089779	0	0.0591263	0.247762	0	0.154136	0	0.020587	0.0945343	0	0	0.0318791	0.0281293	0.024424	0.0913924	0.140031	0.00102158	0	0.0171976	0	0	0
TCGA-2Y-A9HA	0.109936	0	0.00558257	0	0	0.163156	0	0.0156911	0.0643398	0.0086482	0	0.0778339	0.0313191	0.170121	0.0524724	0.22333	0.00967888	0	0.0678907	0	0	0
TCGA-FV-A2QQ	0.0583921	0	0.0244243	0.167407	0	0.128969	0	0.0239477	0.083958	0	0	0.0613688	0.0317212	0.0646675	0.0874966	0.161931	0.0598787	0	0.0458384	0	0	0
TCGA-DD-AAEH	0.0950093	0	0.0483347	0.276802	0	0.136091	0	0.0450188	0.0706733	0.0237577	0	0.0731483	0.0202865	0.00511225	0.071564	0.0783693	0.0262015	0	0.0289864	0	0	0.000644606
TCGA-DD-AADM	0.100828	0	0.018631	0.126758	0	0.149137	0	0	0.092062	0	0	0.088015	0.0130009	0.0954267	0.0561728	0.167472	0.0193479	0	0.0731488	0	0	0
TCGA-G3-A3CK	0.0854997	0	0.0264203	0.270104	0	0.0832048	0.0411766	0.0191545	0.0677459	0.000462355	0	0.0161162	0.061735	0.0300931	0.113079	0.132486	0.00534889	0	0.0350914	0	0.0122821	0
TCGA-EP-A3JL	0.110971	0	0	0.0616494	0	0.224472	0	0	0.00593193	0	0	0.103748	0.037994	0.0527254	0.135783	0.172877	0.0203738	0	0.0664875	0	0	0.00698703
TCGA-DD-AACZ	0.0523336	0	0.0519188	0.118976	0	0.137352	0.0246219	0.029628	0.0432426	0.0225979	0	0.0261403	0.0567565	0.0184486	0.0836327	0.184056	0.0718338	0	0.0784617	0	0	0
TCGA-DD-AACO	0.0860085	0	0.0556556	0.0633983	0	0.278811	0	0	0.0761859	0	0.000814693	0.0435029	0.0271921	0	0.081017	0.199613	0.0106172	0.00416277	0.0730218	0	0	0
TCGA-BC-4073	0.10011	0	0.066532	0.155161	0	0.103747	0.0667967	0.0176402	0.0558497	0.00223816	0	0.002562	0	0.118325	0.0568323	0.13461	0.0472222	0	0.00863745	0	0	0.0637369
TCGA-DD-A4NV	0.0740741	0	0	0.105899	0	0.215441	0	0	0.0457256	0	0.0163135	0.0285044	0.0586036	0.108573	0.0751856	0.203094	0.0132278	0	0.0518487	0	0	0.00350961
TCGA-DD-A73G	0.0416727	0	0.00813406	0.133879	0	0.109496	0	0	0.0680535	0	0.0149108	0	0.0775596	0.00770904	0.0281934	0.413204	0	0	0.0971874	0	0	0
TCGA-G3-AAV3	0.111031	0	0.105124	0.205454	0	0.0436917	0.0599148	0.0194568	0.0103159	0.0100256	0	0.0543192	0.0175394	0.101599	0.0848578	0.109968	0.00301431	0	0.0636875	0	0	0
TCGA-UB-AA0U	0.0496267	0	0.0172202	0.0642896	0	0.225514	0	0.000347747	0.0438843	0.0146822	0	0.0580132	0.0467876	0	0.0987413	0.144193	0.179605	0	0.0536357	0	0	0.00345885
TCGA-FV-A4ZQ	0.0615512	0	0.120854	0.167995	0	0.0766065	0.0374566	0.0301886	0.0273244	0.0555866	0	0.0906303	0.0596621	0.0391485	0.0854754	0.0951769	0.00438219	0	0.0479624	0	0	0
TCGA-DD-A4ND	0.0810751	0	0.0374544	0.148562	0	0.184114	0.00448379	0.014175	0.0475334	0.0199755	0	0.021466	0.0300288	0.0740917	0.0821971	0.156494	0.0696378	0	0.0287119	0	0	0
TCGA-UB-A7ME	0.109475	0	0.0679298	0.194304	0	0.0981117	0	0.0184163	0.107161	0	0	0.063284	0.0187564	0.0871914	0.0910979	0.0766362	0.0428953	0	0.0247413	0	0	0
TCGA-DD-AADA	0.11252	0	0.0325116	0.158499	0	0.21446	0.00241196	0	0.062416	0.0324488	0	0.0642102	0.0077709	0.0391305	0.0678744	0.131669	0.0300391	0	0.0440382	0	0	0
TCGA-2Y-A9HB	0.090366	0	0.0173997	0.232303	0	0.103289	0.0135082	0.0106015	0.0659156	0.0241146	0	0.0228746	0.00499549	0.073108	0.0946131	0.200623	0.00466384	0	0.0416245	0	0	0
TCGA-DD-AAE0	0.0723682	0	0.0211173	0.0994711	0	0.191788	0	0.00550512	0.0792552	0	0	0.0834349	0	0.143953	0.0944851	0.0884035	0.0664579	0	0.0537608	0	0	0
TCGA-G3-A5SK	0.109542	0	0.0363351	0.133494	0	0.144774	0	0.00785903	0.0353399	0.0324794	0.0302969	0.0249177	0.0305273	0.0904945	0.0856991	0.20887	0.00101756	0	0.0283535	0	0	0
TCGA-BC-A69I	0.077432	0	0	0.17482	0	0.0541736	0	0	0.0426233	0	0.0151528	0.0448138	0.091117	0.0555748	0.0790707	0.197994	0.0434471	0	0.11712	0	0	0.0066613
TCGA-BC-A10X	0.132167	0	0.0447438	0.0714687	0	0.181275	0	0	0.0249015	0.0301659	0	0.026305	0.0642844	0.0685573	0.0568699	0.241684	0.0226109	0	0.0300896	0	0	0.00487666
TCGA-BC-A10S	0.0604202	0	0.0150066	0.145565	0	0.181039	0	0.00630455	0.0329698	0	0	0.0562588	0.0531198	0.0769263	0.0399971	0.299191	0	0	0.0332017	0	0	0
TCGA-DD-AAVX	0.131189	0	0.0119906	0.103833	0	0.234499	0	0	0.044674	0.0295493	0	0.0439273	0.0272966	0.0400343	0.0766617	0.188693	0.00246317	0.0218804	0.0379618	0	0	0.0053468
TCGA-DD-AAVQ	0.109323	0	0.0837225	0.143807	0	0.197417	0.0287412	0.00735018	0.0368596	0	0	0.0303774	0.0262452	0.0682189	0.094689	0.106673	0.0410129	0	0.025563	0	0	0
TCGA-G3-A3CJ	0.110977	0	0	0.0767524	0	0.100782	0	0.018281	0.057817	0.0192446	0	0.094895	0.0632335	0.0380429	0.10968	0.248538	0.0192124	0	0.0425447	0	0	0
TCGA-DD-A115	0.159407	0	0	0.0113093	0	0.268435	0	0	0	0.0402362	0	0.0505944	0.0272279	0.0621352	0.127075	0.174108	0.00515271	0	0.073107	0	0	0.00121297
TCGA-BC-A10Q	0.0744569	0	0.0315037	0.116511	0	0.118682	0	0.0110634	0.0590425	0	0	0.0794246	0.171996	0.0677064	0.0374485	0.142912	0.0356173	0.00046294	0.0531395	0	0	3.25e-05
TCGA-DD-A1EE	0.164786	0	0.00140201	0	0.00613484	0	0	0	0.09471	0	0	0.0508358	0.0414027	0.248562	0.0533659	0.234375	0	0.0048039	0.0372263	0	0.0548153	0.00758088
TCGA-ZP-A9CY	0.0826078	0	0.00245229	0.0629243	0	0.0943895	0	0	0.0724635	0	0	0.0536178	0.0382346	0.137799	0.10051	0.266396	0.0257635	0	0.062151	0	0	0.000690664
TCGA-FV-A23B	0.097937	0	0	0.105482	0	0.220117	0	0.0295094	0.0581536	0	0	0.0387032	0.0228791	0.0198585	0.101408	0.158252	0.134849	0	0.0128512	0	0	0
TCGA-HP-A5MZ	0.0639419	0	0.0139356	0.0733821	0	0.240062	0	0	0.0654055	0.0151243	0	0.0541484	0.014234	0.0725282	0.0736152	0.168373	0.0735385	0	0.070767	0	0	0.0009442
TCGA-CC-A1HT	0.0686422	0	0.00250922	0.122284	0	0.10867	0.0476503	0.0613923	0.00853459	0	0	0.0555645	0.0204098	0.0303031	0.147615	0.248936	0.0497474	0	0.00277581	0	0	0.0249653
TCGA-HP-A5N0	0.0634631	0	0	0.0854798	0	0.101222	0	0.00630092	0	0	0.0112949	0.0964098	0.0406381	0.0667956	0.0767347	0.264152	0.0705352	0	0.116974	0	0	0
TCGA-EP-A2KB	0.052718	0	0.00986288	0.157269	0	0.140903	0	0.0436427	0.0309104	0	0	0.0732661	0.0231688	0.111471	0.0618148	0.225665	0.0243468	0	0.0449607	0	0	0
TCGA-G3-A3CG	0.167711	0	0.0203749	0.127921	0	0.190251	0.000198901	0	0.0945232	0	0	0.0252165	0.0100177	0.00838725	0.136005	0.112539	0.0363997	0	0.0541927	0	0	0.0162622
TCGA-DD-AAVR	0.0695734	0	0.0137548	0.0964953	0	0.243244	0.0442464	0	0.0648141	0	0	0.0138294	0.0328943	0.0175116	0.0489696	0.158038	0.140488	0	0.0410876	0	0	0.0150533
TCGA-DD-AAD1	0.161769	0	0.055599	0.17528	0	0.220871	0	0	0.0711475	0.0118297	0	0.026148	0.0083577	0.0286548	0.0529368	0.102288	0.051798	0	0.0333207	0	0	0
TCGA-DD-AAVW	0.102943	0	0	0.0646279	0	0.293907	0	0	0.086431	0	0	0.04589	0.0100577	0.0243324	0.0339979	0.118799	0.175139	0	0.0438749	0	0	0
TCGA-DD-AACN	0.124542	0	0.0687331	0.102387	0	0.229341	0	0.0371412	0.00892721	0.014808	0	0.061424	0.0256584	0.033035	0.0850015	0.0920972	0.0761031	0	0.0408021	0	0	0
TCGA-DD-A3A2	0.102104	0	0.0134665	0.0837149	0	0.148729	0	0.0262765	0.0309042	0.0219771	0.0103986	0.0656617	0.001314	0.0543237	0.0899663	0.30495	0	0	0.0462133	0	0	0
TCGA-K7-A5RF	0.0927429	0	0.0865155	0.102847	0	0.154473	0.00570006	0.012259	0.0241967	0.0237969	0	0.0464165	0.0331192	0.0737152	0.0814505	0.214895	0	0	0.0360435	0	0	0.0118292
TCGA-DD-A116	0.0942351	0	0.0269379	0.0800655	0	0.0674898	0.0253206	0	0.066882	0.001764	0.0105611	0.0344516	0.0151376	0.155725	0.0797766	0.223098	0.0112119	0	0.107344	0	0	0
TCGA-DD-A4NI	0.0652319	0	0.0394733	0.186762	0	0.216887	0	0.00924726	0.0473395	0	0	0.0267002	0.0366872	0.0288702	0.104502	0.166854	0.020094	0	0.0445356	0	0.00681601	0
TCGA-DD-AADJ	0.096971	0	0.0160987	0.127529	0	0.18741	0	0	0.0841023	0	0	0.0644372	0.0710187	0	0.07388	0.112768	0.108562	0	0.0572233	0	0	0
TCGA-DD-AAE7	0.0967439	0	0.0835635	0.172238	0	0.190315	0	0	0.0340071	0.0185555	0	0.015365	0.0171827	0.0168628	0.0855338	0.130184	0.120531	0	0.0189181	0	0	0
TCGA-DD-AADD	0.0834464	0	0.0262881	0.223191	0	0.0194713	0.0164427	0.0558039	0.0421819	0	0	0.0410385	0.0132652	0.0720868	0.0801663	0.242383	0.0107976	0	0.0734374	0	0	0
TCGA-DD-A39X	0.0970944	0	0	0.155162	0	0.139425	0	0	0.0479156	0	0	0.0593299	0.048592	0.0765313	0.0551928	0.273294	0.0421753	0	0.00528802	0	0	0
TCGA-DD-AADS	0.0844008	0	0	0.274263	0	0	0.00106597	0.00972319	0.0647333	0.0724911	0	0.0560405	0.0718297	0.0349606	0.0678835	0.219123	0	0.0143297	0.0291555	0	0	0
TCGA-ZS-A9CF	0.103756	0	0	0.0652219	0	0.293342	0	0.01258	0.0535335	0.0193625	0	0.0709371	0.0121915	0.0186958	0.101399	0.139754	0.0540112	0	0.0552159	0	0	0
TCGA-G3-AAUZ	0.0648474	0	0.0919649	0.141843	0	0.144882	0	0.0474364	0.0634246	0.0149799	0	0.0366133	0.0153624	0.0388531	0.0833399	0.180379	0.0398052	0	0.0362688	0	0	0
TCGA-NI-A4U2	0.0652397	0	0	0.00550932	0	0.140269	0	0.0209036	0.0459027	0	0.0162148	0.0537291	0.0746754	0.164232	0.0432022	0.213349	0.0970353	0.0129476	0.0467899	0	0	0
TCGA-DD-AACI	0.0266163	0	0.0653129	0.22402	0	0.0500325	0.0436882	0.0964832	0.0769117	0.00904034	0	0.0385759	0.00842078	0.096313	0.0716694	0.143343	0.00666864	0	0.015837	0	0	0.027068
TCGA-ZP-A9D1	0.144171	0	0	0.0471824	0	0.347896	0	0.00219672	0.0542243	0	0	0.0668369	0.00329695	0.0809412	0.0623564	0.107482	0.0196736	0	0.0572581	0	0	0.00648452
TCGA-DD-A4NR	0.0635551	0	0.0309492	0.207154	0	0.143295	0.0452188	0.023789	0.0671688	0	0	0.0212353	0.0243361	0.0995959	0.071158	0.174115	0.018627	0	0.00743298	0	0	0.00236937
TCGA-RG-A7D4	0.149203	0	0.195314	0.171379	0	0.0911482	0.0385773	0.0469182	0.00548526	0.00258094	0	0.0537449	0.0259448	0.0821281	0.0542521	0.0776598	0	0	0.00566438	0	0	0
TCGA-5R-AAAM	0.061069	0	0.0182794	0.118066	0	0.202344	0	0	0	0.0172376	0	0.0511551	0.027105	0.0910902	0.0716716	0.273325	0.0338126	0	0.0299373	0	0	0.00490758
TCGA-BC-A217	0.0613475	0	0.0273146	0.0771422	0	0.244524	0	0.0306611	0.0711947	0.0491833	0	0.0513442	0	0.0260255	0.0886279	0.195872	0.0213932	0	0.05537	0	0	0
TCGA-DD-A4NQ	0.0883894	0	0	0.0585247	0	0.139165	0	0	0.105387	0	0	0.0564293	0.03868	0.154587	0.0720154	0.157902	0.0281199	0.0164023	0.0321113	0	0	0.052286
TCGA-CC-A9FV	0.04287	0	0.0194018	0.110917	0	0.158248	0	0	0.0695588	0.0404938	0	0.0277167	0.0461397	0	0.0196708	0.318647	0.0287042	0	0.117632	0	0	0
TCGA-MR-A8JO	0.0841162	0	0.0367014	0.118074	0	0.218749	0	0.00577088	0.0964345	0	0	0.0405324	0	0.133883	0.0716712	0.158472	0.000788462	0	0.0348057	0	0	0
TCGA-DD-A39W	0.133564	0	0.0333746	0.0797299	0	0.0995075	0.0266707	0	0.0301422	0	0.0228697	0.044697	0.0510628	0.0657252	0.105531	0.207529	0.00836913	0	0.0815874	0	0	0.00963918
TCGA-WQ-AB4B	0.0399332	0	0	0.0338976	0	0.251764	0	0	0.0918035	0.0142086	0	0.0637552	0.00524837	0.187409	0.0474042	0.197643	0.0352615	0	0.0316715	0	0	0
TCGA-CC-A123	0.0152856	0	0.0268399	0.106946	0	0.164996	0	0.0302898	0.0862222	0	0	0.075049	0.0668829	0.0630759	0.0417144	0.243847	0.056418	0	0	0.0183253	0	0.00410785
TCGA-YA-A8S7	0	8.1e-05	0	0.0398808	0	0.187744	0	0.0230692	0.0540534	0	0	0.0365542	0.173278	0.143414	0.0553296	0.214797	0.0100223	0	0.0343385	0	0	0.0274386
TCGA-2Y-A9H2	0.0539569	0	0	0.03852	0	0.190895	0	0.0183377	0.0923857	0	0	0.0525999	0.0386104	0.127932	0.078495	0.102022	0.169733	0	0.0264746	0	0	0.0100389
TCGA-5C-A9VG	0.120692	0	0.00170331	0.0365727	0	0.21855	0	0	0	0	0	0.0494729	0	0.122113	0.047316	0.243762	0.000368401	0	0.159451	0	0	0
TCGA-CC-A3M9	0	0	0.0124658	0.316534	0	0.0458618	0	0.0609725	0.0643304	0	0	0.0826225	0.0460947	0.00233935	0.0839598	0.240699	0.0328849	0	0.0101341	0	0	0.00110009
TCGA-EP-A2KA	0.0788425	0	0.0757674	0.21645	0	0.0964367	0.00457288	0	0.0989316	0	0	0.068259	0.0161029	0.0434531	0.0747827	0.106757	0.0654242	0	0.0244629	0	0	0.0297569
TCGA-DD-AAED	0.122392	0	0.0113551	0	0	0.265951	0	0.0194933	0.0651231	0	0	0.0440998	0	0.159283	0.0552383	0.223309	0	0	0.033756	0	0	0
TCGA-LG-A9QD	0.151438	0	0.0267828	0.113032	0	0.205718	0	0	0.0646377	0.00761736	0	0.0559192	0.00871193	0	0.0841936	0.166342	0	0.0520985	0.058965	0	0	0.00454452
TCGA-G3-A3CH	0.0886448	0	0.0106306	0.129416	0	0.235385	0	0	0.0811419	0.0290644	0	0.0343836	0	0	0.0994949	0.196046	0.027269	0	0.0685243	0	0	0
TCGA-G3-AAV1	0.161478	0	0	0	0	0.189809	0	0	0.0794498	0.0249564	0	0.0398372	0.0413113	0.0516198	0.0617636	0.209011	0.132228	0	0.00853637	0	0	0
TCGA-ZS-A9CG	0.158094	0	0.0108787	0.110309	0	0.0516831	0	0.00494192	0.0141824	0	0	0.0761424	0.0181969	0.0596367	0.0976301	0.235307	0	0	0.152928	0	0	0.0100696
TCGA-ZP-A9D2	0.0532173	0.000135621	0.0591508	0.0329047	0	0.208609	0	0	0.0431383	0.00819386	0	0.0222705	0.010342	0.18992	0.107897	0.19989	0	0	0.0364549	0	0	0.0278768
TCGA-G3-A25Y	0.0832246	0	0	0.0843158	0	0.237732	0.035241	0.0201467	0.0648896	0	0	0.0230552	0.0364956	0.0630158	0.0997107	0.167368	0.0120612	0	0.0727439	0	0	0
TCGA-G3-A3CI	0.107124	0	0.0201761	0.140692	0	0.111345	0	0	0.0706205	0	0.0154489	0.0383874	0.120975	0.0314473	0.0768723	0.180839	0	0	0.0644686	0	0.0141927	0.00741182
TCGA-K7-A5RG	0.0681756	0	0.136401	0.167809	0	0.0469586	0.0693086	0.032389	0.027948	0	0	0.0881462	0.0318582	0.0620787	0.100131	0.103197	0.0153746	0	0.0461574	0	0.00400794	5.9e-05
TCGA-EP-A3RK	0.0751333	0	0.0935849	0.155232	0	0.127858	0.0230783	0.00916533	0.0321715	0.019998	0	0.0604193	0.0123126	0.0387148	0.0506181	0.174227	0.0557186	0	0.0710041	0	0	0.000763509
TCGA-CC-A7IJ	0.0232047	0	0.0174671	0.294183	0	0.0410418	0.0335441	0.0549321	0.0519281	0.00972277	0	0.0159558	0.0923158	0.0118152	0.0952289	0.254574	0.00408639	0	0	0	0	0
TCGA-MI-A75H	0.0433363	0	0	0.0710381	0	0.18523	0	0	0.00245852	0.05547	0	0.130206	0.120868	0.0361871	0.159861	0.112634	0.0606347	0	0.0220753	0	0	0
TCGA-ED-A7XP	0.120729	0	0.0104364	0.0923888	0	0.0935925	0	0	0.0617858	0.0100083	0	0.0607768	0.000245451	0.129192	0.070072	0.24866	0.0431557	0	0.0559081	0	0	0.00304832
TCGA-DD-A1ED	0.130283	0	0.00780287	0.113796	0	0.164137	0	0	0.0470004	0	0	0.049538	0.0510182	0.0594713	0.057995	0.137255	0.0248768	0	0.144629	0.00234656	0	0.00985015
TCGA-ED-A5KG	0.157145	0	0.0796758	0.240277	0	0.0975322	0.0494808	0.0147853	0.0662659	0	0.0027244	0	0.0101278	0.0520672	0.0850365	0.11087	0.00898249	0.0112967	0.0115637	0	0.00216935	0
TCGA-ED-A459	0.18171	0	0.00315051	0.00715238	0	0.128771	0	0.0433798	0.0457205	0.00325108	0	0.0354919	0	0.143809	0.0551358	0.325219	0	0.0149407	0	0.00650307	0	0.0057657
TCGA-2Y-A9GX	0.0742082	0	0.0204	0.112058	0	0.230333	0	0	0.0602978	0	0	0.0224834	0.0316959	0.079585	0.0750115	0.137989	0.11569	0	0.0402477	0	0	0
TCGA-DD-AACL	0.0746957	0	0.0958318	0.143908	0	0.0215109	0.0127653	0.0380718	0.0484521	0.00533362	0	0.0678139	0.0645171	0.0801051	0.0786462	0.116619	0.0711607	0	0.050989	0	0	0.02958
TCGA-DD-A1EF	0.162715	0	0.0582808	0.118497	0	0.16671	0	0.0147922	0.0823377	0	0	0.0264187	0.00715513	0.0574833	0.0668537	0.0997516	0.112943	0	0.0260627	0	0	0
TCGA-G3-A25T	0.0520256	0	0	0.0535433	0	0.218892	0	0	0.032438	0	0	0.0818797	0.0495588	0.140063	0.0509002	0.177779	0.0556658	0	0.0682407	0	0	0.0190129
TCGA-FV-A4ZP	0	0	0	0.248771	0	0.0210373	0	0.0453226	0.141016	0.00147098	0	0.058338	0.0609159	0.121435	0.068571	0.184246	0	0	0.0342522	0	0	0.0146238
TCGA-WX-AA44	0.120579	0	0	0.0438437	0	0.269609	0	0.00910676	0.0750643	0	0	0.0437609	0.00785857	0.12618	0.0976877	0.14864	0	0	0.0576706	0	0	0
TCGA-CC-A7IG	0.0815465	0	0.031995	0.0165834	0	0.12832	0	0	0.0708898	0.00229327	0	0.0651171	0.0376857	0.158497	0.0673771	0.223332	0.0599701	0	0.0537924	0	0	0.00260012
TCGA-G3-A25X	0.0305716	0	0	0.218993	0	0.0182946	0.0491945	0	0.121565	0.0134869	0	0.0608447	0	0.0969929	0.0575293	0.146907	0.0807746	0	0.0594593	0	0	0.045386
TCGA-BC-4072	0.0215678	0	0.0390695	0.145967	0	0.12834	0.0494068	0.0602093	0.0578751	0.0207413	0	0.0293284	0	0.103163	0.0818733	0.129496	0.0710156	0	0.019358	0	0	0.0425891
TCGA-O8-A75V	0.0761511	0	0.0203957	0.174639	0	0.122247	0.00604861	0	0.109391	0	0	0.0497181	0.0235871	0.0896409	0.0503332	0.157545	0.0605868	0	0.059717	0	0	0
TCGA-DD-AADI	0.071918	0	0	0.180854	0	0.228009	0	0	0.0786075	0	0	0.0481334	0.0355842	0.0434267	0.0920718	0.116884	0.0617189	0	0.0427934	0	0	0
TCGA-BC-A8YO	0.137972	0	0	0.130745	0	0.124197	0.0201626	0.0737228	0.00700277	0	0	0.0854919	0.0125095	0.0450168	0.150177	0.107109	0.0600118	0	0.0456828	0	0	0.000198414
TCGA-DD-A39V	0.0045897	0	0	0.249018	0	0.0197642	0.0251685	0.0333593	0	0.0848443	0	0.0620543	0.0873902	0.0489207	0.10808	0.162337	0.0361493	0	0.0783247	0	0	0
TCGA-DD-A1EC	0.0766368	0	0.0652648	0.18278	0	0.0718638	0.0241762	0.0406151	0.0667774	0.0285692	0	0.0687677	0	0.0635155	0.101755	0.136538	0.0277427	0	0.0449984	0	0	0
TCGA-KR-A7K7	0.0502281	0	0.113513	0.250211	0	0.040847	0.0186961	0.0168883	0.110883	0	0	0.0708903	0.0148753	0.0904569	0.0740829	0.12648	0	0	0.0219488	0	0	0
TCGA-DD-AAVV	0.0734435	0	0.0319929	0.0917839	0	0.180829	0	0.00209043	0.0774014	0	0	0.049911	0.0303993	0.111109	0.111565	0.129946	0.0743341	0	0.033821	0	0	0.00137295
TCGA-DD-AADN	0.0987514	0	0.128305	0.316217	0	0	0.0322729	0.00294947	0.0565677	0	0	0.0646135	0.0662942	0.0683146	0.0489314	0.0947295	0.00802418	0	0.01403	0	0	0
TCGA-RC-A7S9	0.110857	0	0.0770426	0.0851088	0	0.135691	0.0153246	0.043794	0.0725343	0.0240461	0	0.0390375	0.013124	0.05018	0.114005	0.083312	0.0920809	0	0.0438625	0	0	0
TCGA-BC-A112	0.153764	0	0	0.0276602	0	0.124838	0	0	0.0315557	0	0	0.0526059	0.0670343	0.22258	0.0423693	0.174776	0	0.0292965	0.0668304	0	0	0.00668965
TCGA-2Y-A9H0	0.060393	0	0.0807694	0.290923	0	0	0.0903629	0.0585051	0.069369	0	0	0.0293856	0.00704659	0.0522142	0.0815669	0.141017	0.00347755	0	0.0333753	0	0	0.00159406
TCGA-KR-A7K2	0.0891993	0	0.00545985	0.0186302	0	0.397775	0	0	0.113626	0	0	0.0728955	0.00652886	0	0.0705613	0.179863	0	0.00138881	0.0440723	0	0	0
TCGA-DD-AADU	0.177329	0	0	0.0180639	0	0.115394	0.0104479	0.0126764	0.0203818	0.0218604	0	0.091286	0.00955848	0.213333	0.0867086	0.217468	0	0	0	0.00549372	0	0
TCGA-CC-A8HT	0.0615568	0	0	0.0558286	0	0.13465	0	0.0850614	0.0468246	0.0048143	0	0.062985	0.0109511	0.135982	0.0964096	0.160839	0.0511126	0	0.0589025	0	0	0.034082
TCGA-BC-A216	0.118833	0	0.0691845	0.37424	0	0.00412712	0.0988543	0.0611447	0.0617565	0.00358062	0	0.0219389	0.00474608	0.0406011	0.0620288	0.040178	0.0180422	0	0.0207444	0	0	0
TCGA-RC-A7SF	0.0573392	0	0.0191587	0.164162	0	0.139359	0	0.0486328	0.0889128	0.00662764	0	0.0819497	0	0.0950526	0.114479	0.0891971	0.0545019	0	0.040628	0	0	0
TCGA-DD-A119	0.139491	0	0	0.0671669	0	0.233373	0	0	0	0	0	0.0882346	0.0136498	0.116269	0.0759176	0.231069	0.00486629	0	0.0226776	0	0	0.00728537
TCGA-G3-AAV6	0.109825	0	0	0.127193	0	0.156618	0	0.00279718	0.145452	0	0	0.06122	0.0438699	0.193674	0.0402568	0.0807065	0	0	0.030281	0	0	0.00810653
TCGA-DD-A73F	0.133903	0	0	0.129424	0	0.226216	0.0211502	0.0121782	6.05e-05	0.0678818	0	0.0631528	0.0327276	0.0571653	0.0977314	0.128506	0.0017577	0	0.028146	0	0	0
TCGA-DD-AAEK	0.150105	0	0.0557907	0.122233	0	0.153444	0.0124016	0.0180716	0.0631201	0.006404	0	0.0409155	0	0.0586787	0.083001	0.153953	0.0421256	0	0.0397559	0	0	0
TCGA-DD-A1EG	0.0846433	0	0.0761779	0.112194	0	0.126612	0.00738258	0.00671594	0.0554615	0	0	0.064494	0.0418399	0.111137	0.104271	0.118898	0.0341531	0	0.0560195	0	0	0
TCGA-PD-A5DF	0.0590562	0	0.0144666	0.0355047	0	0.121589	0	0.00731027	0.0780308	0	0	0.0405871	0.0263301	0.198919	0.0820971	0.145229	0.107635	0.0141581	0.0681614	0	0	0.000926169
TCGA-DD-A3A9	0.0460191	0	0.00713904	0.16981	0	0.193126	0	0.00834888	0.062935	0.0349364	0	0.0584534	0.0107789	0.0331032	0.0638488	0.141679	0.0913048	0	0.078517	0	0	0
TCGA-2Y-A9H4	0.0993925	0	0.00282208	0.107967	0	0.15072	0	0	0.0893264	0.0123145	0	0.0666329	0	0	0.0538249	0.184486	0.173099	0	0.0594151	0	0	0
TCGA-DD-A118	0.0747332	0	0	0.107254	0	0.116849	0.00581956	0.00103652	0.0188419	0	0	0.0342279	0.0611252	0.14867	0.0638922	0.289983	0.0325919	0	0.0449761	0	0	0
TCGA-3K-AAZ8	0.118724	0	0.0174747	0.191894	0	0.207613	0	0.0294585	0.0268607	0	0	0.0836474	0.0212795	0.0358231	0.119065	0.141897	0.000115842	0	0.00614645	0	0	0
TCGA-DD-A3A6	0.0923488	0	0.0698116	0.106973	0	0.172739	0	0.00574518	0.11042	0.00217316	0	0.0751466	0.0334578	0	0.0212779	0.207441	0.00798874	0	0.0944782	0	0	0
TCGA-DD-A3A3	0.0794147	0	0	0.0808353	0	0.223476	0	0	0.0378439	0	0.0158115	0.0291187	0.011666	0.145027	0.0682788	0.186994	0.0692357	0	0.0461307	0	0	0.00616833
TCGA-DD-A4NH	0.0450002	0	0.0109948	0.0258207	0	0.203607	0	0	0.0503883	0	0.00411732	0.00352989	0	0.230673	0.0307171	0.0309897	0.154852	0	0.0198607	0	0	0.18945
TCGA-K7-A6G5	0.039953	0	0.0405107	0.123364	0	0.184485	0	0.043013	0.0425923	0.0122018	0	0.0667289	0.0380452	0.0267443	0.112382	0.199041	0.0156613	0	0.0444912	0	0	0.0107869
TCGA-DD-AACU	0.15407	0	0	0.00662597	0	0.299124	0	0	0.00864597	0.0194913	0.0040175	0	0.0180924	0.176954	0.144185	0.11019	0.048182	0	0	0.0104226	0	0
TCGA-BW-A5NO	0.180795	0	0.0676676	0.060039	0	0.231142	0	0.00776394	0.0117005	0.0598126	0	0.0564377	0	0.0650607	0.0666831	0.158608	0	0	0.0297359	0	0	0.00455409
TCGA-XR-A8TG	0.150415	0	0.0489608	0.0279251	0	0.185182	0	0	0.0534043	0.0277633	0	0.0727455	0	0.0877511	0.0990827	0.109468	0.0490303	0	0.0466481	0.0226468	0	0.0189771
TCGA-DD-A1EJ	0.0130814	0	0.0121467	0.0954774	0	0.149568	0.00123017	0	0.0381412	0	0	0.0823166	0.0438758	0.163617	0.0895985	0.238599	0.0122621	0	0.0506717	0	0	0.0094145
TCGA-CC-5259	0.0733519	0	0.0721818	0.152983	0	0.161993	0	0.0215637	0.189017	0	0	0.0686563	0.00705626	0.0843759	0.068979	0.059351	0.018021	0	0.0224711	0	0	0
TCGA-2Y-A9H3	0.060128	0	0.13351	0.145153	0	0.103053	0	0.0125701	0.0560466	0.0012338	0	0.041252	0.0313079	0.0417451	0.0604664	0.141692	0.00615137	0	0.16569	0	0	0
TCGA-UB-AA0V	0.0928009	0	0.00377015	0.00883929	0	0.321143	0	0	0	0.0239748	0	0.0498715	0.0759516	0.0274698	0.102745	0.191271	0.0689152	0	0.0304403	0	0	0.0028074
TCGA-GJ-A9DB	0.10786	0	0.0319924	0.0634289	0	0.176482	0	0.0095778	0.0402469	0	0	0.0359149	0.0411049	0.117719	0.0819721	0.161454	0.0477207	0	0.0773999	0	0	0.00712724
TCGA-2Y-A9H6	0.0696604	0	0.00126584	0.0778508	0	0.269827	0	0	0.100807	0	0	0.0407939	0.0366239	0.0186796	0.034777	0.174024	0.126881	0	0.0488096	0	0	0
TCGA-BD-A2L6	0.091098	0	0	0.117074	0	0.225868	0	0	0.0717398	0	0	0.0805493	0.0345366	0.0345683	0.0822684	0.14268	0.0252196	0	0.094399	0	0	0
TCGA-G3-A5SM	0.0481534	0	0.0612725	0.050404	0	0.133209	0.00713318	0.00194124	0.0859705	0.029153	0	0.0507536	0.0475699	0.162297	0.0848527	0.11755	0.0453257	0	0.0744144	0	0	0
TCGA-DD-AAD5	0.0657156	0	0.0772331	0.0297162	0	0.0985504	0	0	0.00460817	0	0	0.0805493	0.152406	0.124368	0.0110167	0.255779	0	0.0666068	0.0306329	0	0	0.00281741
TCGA-BD-A3EP	0.137875	0	0.151518	0.0971358	0	0.204771	0	0.0273403	0.06035	0	0	0.00654352	0	0.02844	0.074817	0.084652	0.100572	0	0.0147836	0	0	0.011201
TCGA-CC-5260	0.105285	0	0.00445056	0.140043	0	0.194336	0	0	0.0703065	0	0	0.0399323	0.0764584	0.0666879	0.0694834	0.129759	0.0670848	0	0.036174	0	0	0
TCGA-DD-AA3A	0.0620088	0	0.0275835	0.0648172	0	0.138466	0	0.00121502	0.0497028	0	0	0.0706468	0.0344329	0.159094	0.060052	0.0609507	0.218927	0.00851046	0.0435929	0	0	0
TCGA-CC-5263	0.0503973	0	0	0.0244223	0	0.173872	0	0.0300233	0.0366382	0	0	0.0530212	0.0125626	0.0700503	0.0778027	0.0975938	0.293554	0	0.0293348	0	0	0.0507277
TCGA-FV-A495	0.0763249	0	0.0380223	0.161508	0	0.151529	0	0.00708354	0.0695677	0	0	0.0418296	0.0569662	0.0115676	0.0951125	0.161868	0.0387359	0	0.0898842	0	0	0
TCGA-G3-A7M8	0.239783	0	0.029127	0	0	0.110237	0	0.00211729	0.032822	0	0	0.0463025	0.0350949	0.095521	0.0132851	0.315865	0	0	0.07969	0	0	0.000154411
TCGA-5R-AA1D	0.0919678	0	0.0599497	0.0835099	0	0.221638	0.000346111	0	0.0383852	0.00319678	0	0.0498493	0.0383747	0.0778072	0.0386532	0.179555	0.0417977	0	0.0687443	0	0	0.00622465
TCGA-ED-A82E	0.0753092	0	0.0704189	0.0484279	0	0.198945	0	0.00692994	0.0657954	0	0	0.0455739	0.0967088	0	0.0343421	0.220544	0	0.0599901	0.0496502	0	0	0.0273647
TCGA-DD-A3A1	0.0541645	0	0	0.140724	0	0.12195	0	0.0332675	0.0884843	0	0	0.0697625	0.00297056	0.0972546	0.0520557	0.223781	0.00649352	0	0.0360277	0	0	0.0730645
TCGA-MI-A75E	0.0704204	0	0.0490571	0.129728	0	0.210496	0.0251913	0	0.0647287	0	0	0.0628402	0.0362349	0.0697992	0.0591601	0.0943813	0.0658078	0	0.0551461	0	0	0.00700798
TCGA-DD-AAEA	0.115015	0	0.0152464	0.172504	0	0.104217	0.0626948	0.0286283	0.0891373	0.0292441	0	0.0306137	0.00636979	0.0832834	0.0949437	0.114841	0.017196	0	0.0360662	0	0	0
TCGA-G3-A25V	0.0830893	0	0.0228842	0.107016	0	0.175944	0	0	0.0644027	0	0	0.0316489	0.0465221	0.0970526	0.110531	0.150972	0.0705201	0	0.0354381	0	0	0.0039792
TCGA-BC-A69H	0.0352729	0	0	0.120839	0	0.207704	0	0.00705307	0.114127	0.00267573	0	0.0433504	0.0397451	0.0934106	0.064788	0.153631	0.109314	0	0	0.00441352	0	0.0036747
TCGA-CC-5261	0.122767	0	0.0235855	0.0982861	0	0.188917	0	0.0095638	0.0718444	0	0	0.0579107	0.00274205	0.0482135	0.0681712	0.0814756	0.154438	0	0.067809	0	0	0.00427614
TCGA-G3-AAV0	0.0393089	0	0.0403032	0.185074	0	0.0999008	0	0.0614449	0.0837108	0.0138746	0	0.0718777	0.0247018	0.0364007	0.110087	0.185399	0.00149148	0	0.0464254	0	0	0
TCGA-DD-AAE4	0.0680236	0	0.0751009	0.193836	0	0.135221	0.00329871	0.0258718	0.0309934	0.0128959	0	0.0767916	0.0337628	0.00817481	0.0909999	0.182134	0.0126559	0	0.0502403	0	0	0
TCGA-CC-A7II	0.136746	0	0.0136268	0.0699749	0	0.0731977	0	0.0125555	0.0620182	0	0	0.090974	0	0.146977	0.0224633	0.29576	0	0	0	0	0.0757061	0
TCGA-CC-A3MC	0.117551	0	0	0.0149814	0	0.179372	0	0.000547566	0.0657972	0.0071919	0	0.084484	0	0.231478	0.0810026	0.136143	0.0186369	0	0.0566436	0	0	0.00617139
TCGA-2V-A95S	0.109641	0	0.0757436	0.14335	0	0.126357	0.0552602	0.032848	0.00296006	0	0	0.0774017	0.0128617	0.0933252	0.101867	0.0896487	0.0107477	0	0.0494933	0	0	0.0184946
TCGA-ED-A66X	0.0926279	0	0.051371	0.0640277	0	0.156942	0	0	0.0467332	0	0	0.0183158	0.0152805	0.194646	0.0519948	0.199576	0.0800096	0	0.0266766	0	0	0.00179839
TCGA-BD-A3ER	0.0910436	0	0.0309155	0.039238	0	0.140008	0	0.0113535	0.0864575	0	0	0.052806	0.0116122	0.136296	0.0538768	0.243422	0.0578555	0	0.0241121	0	0	0.0210039
TCGA-CC-5262	0.139118	0	0.0200634	0.164272	0	0.0905058	0	0.00959795	0.0362627	0.00555434	0	0.0499173	0.00271268	0.0990763	0.0681671	0.179556	0.0136515	0	0.0354559	0	0	0.0860879
TCGA-DD-AAW0	0.0642639	0	0	0.090577	0	0.249911	0	0	0.066781	0.0172811	0	0.0251593	0.0316657	0.107631	0.0798282	0.136697	0.109629	0	0.0158122	0	0	0.00476384
TCGA-DD-AACJ	0.116053	0	0	0.0740201	0	0.0616006	0	0	0.0362636	0.0289166	0	0.0556926	0.0850908	0.128019	0.0368936	0.281667	0.0449173	0	0.0346782	0	0	0.0161877
TCGA-RC-A6M6	0.0664201	0	0.00844359	0.0821443	0	0.171526	0.00148306	0.0239576	0.130106	0	0	0.0226005	0.0160835	0.192086	0.069014	0.132384	0.0619788	0	0.0217725	0	0	0
TCGA-ES-A2HT	0.101588	0	0.103818	0.0608263	0	0.160384	0	0.0310595	0.0799039	0	0	0.0606904	0.0348008	0.0374214	0.0810914	0.181001	0.0446744	0	0.0227405	0	0	0
TCGA-2Y-A9GV	0.100447	0	0.0263796	0.0649741	0	0.178966	0	0.018851	0.0520026	0	0	0.0345118	0.00695011	0.0827236	0.0613615	0.314706	0	0	0.0483317	0	0	0.00979451
TCGA-DD-AACF	0.0365219	0	0	0.116132	0	0.112065	0	0.0334893	0.0512706	0	0	0.0735066	0.0235803	0.0782536	0.0601778	0.298618	0.0160293	0.021766	0.0578409	0	0	0.0207474
TCGA-G3-A25Z	0.0870807	0	0.0395003	0.071888	0	0.125504	0	0.0358468	0.0613607	0	0	0.0183798	0.04428	0.0824257	0.0647985	0.225192	0.118383	0	0.0232498	0	0	0.00211094
TCGA-MI-A75C	0.121256	0	0	0.120634	0	0.18187	0	0	0.181027	0.033339	0	0.0520614	0.0211888	0.0536475	0.0616407	0.132241	0.00485028	0.00204082	0.031033	0	0	0.00316985
TCGA-DD-A4NA	0.043809	0	0.0800172	0.0181823	0	0.170235	0.0161406	0	0.109338	0	0	0.084663	0.0202559	0.0742272	0.0765517	0.194364	0.0265646	0	0.0484695	0	0	0.0371818
TCGA-ZP-A9CV	0.0751375	0	0.0103128	0.0875568	0	0.307109	0	0	0.0352439	0.0263225	0	0.0444005	0.0331029	0	0.120569	0.192684	0.00595799	0.00649578	0.0202874	0	0	0.0348194
TCGA-T1-A6J8	0.0611633	0	0.00267385	0.09255	0	0.152099	0	0	0.0646513	0	0	0.0361231	0.0269235	0.0431026	0.0686224	0.238897	0.168947	0	0.0442475	0	0	0
TCGA-DD-A1EK	0.0747485	0	0	0.0903851	0	0.156112	0	0	0.0676063	0	0	0.0654396	0.00371175	0.137032	0.0338721	0.307332	0	0	0.0327912	0	0	0.0309693
TCGA-5C-AAPD	0.0109385	0	0.178498	0.188568	0	0.0135399	0.0296502	0.0412386	0.0660867	0	0	0.0667682	0.0209753	0.0956638	0.1089	0.115289	0.0369932	0	0.0262752	0	0	0.000614259
TCGA-KR-A7K8	0.0733392	0	0.0747181	0.245208	0	0.0723797	0.0735439	0.0039493	0.0934257	0	0.011448	0.0151858	0.038186	0.0429765	0.090901	0.117364	0.0100452	0	0.037329	0	0	0
TCGA-DD-A4NB	0.0787243	0	0.00878699	0.178157	0	0.263719	0	0	0.03006	0	0	0.0680581	0.0175028	0.0658075	0.0609423	0.160599	0.0555685	0	0.0120742	0	0	0
TCGA-DD-A11C	0.115594	0	0.000346816	0.0360727	0	0.283963	0	0	0.00769711	0.0187218	0	0.0889447	0.0243566	0.0237369	0.0594943	0.174162	0.028477	0	0.138433	0	0	0
TCGA-ED-A8O6	0.0970928	0	0	0	0	0.271387	0	0	0.0638678	0	0.0179693	0	0.00565413	0.121606	0.0763475	0.195179	0.0576516	0	0.0932454	0	0	0
TCGA-DD-AAEB	0.117917	0	0	0.240739	0	0.0424664	0	0	0	0	0.134029	0.00966435	0.0730586	0.0857239	0.0586514	0.145787	0.0161851	0	0.075778	0	0	0
TCGA-DD-A73A	0.0753873	0	0	0.160465	0	0.251775	0	0	0.0546103	0	0	0.0900954	0.0368739	0.0549378	0.0655922	0.0967518	0.0653858	0	0.0474998	0	0	0.000625643
TCGA-BW-A5NQ	0.0952505	0	0.0337079	0.227878	0	0	0.0288706	0.0920404	0	0.0339836	0	0.0680574	0.0158674	0.0552973	0.109858	0.139904	0.0452718	0	0.0540127	0	0	0
TCGA-DD-A1EL	0.148014	0	0.00460847	0.0597208	0	0.123113	0	0.0104869	0.0812561	0	0	0	0.0380635	0.114697	0.0446852	0.29431	0.0432358	0	0.0331627	0	0	0.00464685
TCGA-DD-A4NJ	0.0829542	0	0.0274189	0.0368314	0	0.222638	0	0.00574838	0	0	0	0.0445053	0.0189545	0.0434495	0.0987375	0.184267	0.131611	0	0.0875585	0	0	0.0153263
TCGA-G3-A5SL	0.158316	0	0	0.0625185	0	0.168577	0	0	0.0124693	0.0138787	0	0.0379261	0.0378708	0.0414065	0.115937	0.164329	0.0499383	0	0.136832	0	0	0
TCGA-DD-AACG	0.061156	0	0.0181871	0.0887329	0	0.262642	0	0	0.0800184	0.0345146	0	0.0442616	0.0040925	0.0297155	0.0320364	0.250009	0.0593222	0	0.0353119	0	0	0
TCGA-DD-AAC8	0.15661	0	0.00445893	0.0664478	0	0.10708	0	0	0.0294215	0	0	0.0891185	0.0746717	0.0406227	0.0816798	0.28031	0	0	0.047639	0	0	0.0219398
TCGA-ED-A7XO	0.0521797	0	0.12865	0.132457	0	0.149789	0	0.00637964	0.0613833	0	0	0.0480805	0.0189823	0.0585736	0.074606	0.158192	0.0557908	0	0	0.0163774	0	0.038559
TCGA-DD-AACB	0.0797162	0	0.120791	0.204377	0	0.0554299	0.0336848	0.0243484	0.0117869	0.0263376	0	0.0472375	0.0462232	0.0530764	0.0872765	0.152404	0.0105849	0	0.0430646	0	0	0.00366019
TCGA-G3-A7M6	0.0828568	0	0.0457067	0.0632061	0	0.275511	0	0	0.0678688	0	0	0.0370134	0.0103822	0.114126	0.0810351	0.125069	0.062218	0	0.0276024	0	0	0.00740469
TCGA-ED-A97K	0.0754557	0	0.0685253	0.0655681	0	0.196838	0	0	0.0455952	0	0	0.0487624	0.04974	0.255602	0.0403767	0.114666	0.0101013	0	0.0287699	0	0	0
TCGA-DD-A73C	0.123421	0	0	0.211604	0	0.0129604	0	0.0283966	0.0262106	0	0	0.0865272	0.0338398	0.0520789	0.0485322	0.250828	0.00635981	0	0.119241	0	0	0
TCGA-CC-A5UC	0.10643	0	0.0617264	0.0784899	0	0.0957328	0.0141596	0.0201723	0.0413678	0.0142414	0	0.059954	0.00427812	0.163484	0.0665314	0.14216	0.0667124	0	0.0616739	0	0	0.00288543
TCGA-DD-A114	0.067555	0	0.0587604	0.0750978	0	0.184161	0.0357355	0.00301907	0.00601827	0	0	0.0604432	0.0398125	0.101224	0.135538	0.0939582	0.0530189	0	0.0856579	0	0	0
TCGA-DD-AADF	0.119024	0	0.19215	0.012726	0	0.104176	0.0156968	0	0.00961018	0.149511	0	0.0649412	0	0.0505503	0.127632	0.112063	0	0	0.0419185	0	0	0
TCGA-DD-AAEI	0.0334104	0	0	0.0814696	0	0.186007	0	0	0.0759845	0.0343332	0	0.0465688	0.000123587	0.158206	0.0794087	0.229008	0.0129318	0	0.0567423	0	0	0.00580651
TCGA-2Y-A9H5	0.220743	0	0	0.117047	0	0.244596	0	0	0.0435789	0	0	0.0329915	0.0275856	0.0912111	0.0788977	0.0882029	0.00808449	0	0.0458355	0	0	0.00122557
