# Supplementary material for: Identification of Immune-Related Genes for Establishment of Prognostic Index in Hepatocellular Carcinoma
Source: Front Cell Dev Biol. 2021 Nov 2;9:760079. doi: 10.3389/fcell.2021.760079 (PMC8593215; doi:10.3389/fcell.2021.760079)
Supplement: Supplementary file 10 [file Table_10.xls]

## Sheet: 10TIDE result
Table 10: Tide results for TCGA-HCC data
Id	No benefits	Responder	TIDE	MSI Expr Sig	Dysfunction	Exclusion
TCGA-DD-AACC-01	FALSE	FALSE	2.05	0.51	2.05	-2.12
TCGA-CC-A7II-01	TRUE	FALSE	1.9	0.03	-0.4	1.9
TCGA-G3-A7M9-01	TRUE	FALSE	1.85	0.04	-0.52	1.85
TCGA-G3-AAV6-01	TRUE	FALSE	1.81	0.18	-0.55	1.81
TCGA-CC-A3MA-01	FALSE	FALSE	1.8	0.01	-0.35	1.8
TCGA-K7-A5RG-01	FALSE	FALSE	1.74	0.43	1.74	-2.15
TCGA-2Y-A9H3-01	FALSE	FALSE	1.73	0.56	1.73	-1
TCGA-DD-AAVQ-01	FALSE	FALSE	1.72	0.12	1.72	-0.86
TCGA-K7-A5RF-01	FALSE	FALSE	1.68	0.86	1.68	-1.1
TCGA-DD-AADW-01	FALSE	FALSE	1.66	0.05	-0.94	1.66
TCGA-FV-A495-01	FALSE	FALSE	1.63	0.74	1.63	0.77
TCGA-DD-A1EI-01	FALSE	FALSE	1.56	0.08	-0.22	1.56
TCGA-DD-A4NN-01	TRUE	FALSE	1.52	0.03	-0.45	1.52
TCGA-2Y-A9GT-01	FALSE	FALSE	1.52	0.77	1.52	-1.75
TCGA-BC-A110-01	FALSE	FALSE	1.51	0.68	1.51	-0.1
TCGA-CC-A5UD-01	FALSE	FALSE	1.51	0.06	-0.54	1.51
TCGA-G3-A7M6-01	FALSE	FALSE	1.51	0	-0.1	1.51
TCGA-KR-A7K8-01	FALSE	FALSE	1.5	0.69	1.5	-0.82
TCGA-DD-AA3A-01	TRUE	FALSE	1.5	0.04	-0.45	1.5
TCGA-CC-A5UC-01	FALSE	FALSE	1.48	0.28	-0.51	1.48
TCGA-ED-A4XI-01	FALSE	FALSE	1.46	0.48	1.46	-0.54
TCGA-ZP-A9D2-01	FALSE	FALSE	1.46	0.01	-0.65	1.46
TCGA-ED-A627-01	FALSE	FALSE	1.44	0.33	1.44	0.17
TCGA-DD-AAE0-01	FALSE	FALSE	1.44	0.01	-0.01	1.44
TCGA-DD-AADC-01	FALSE	FALSE	1.43	0.12	-1	1.43
TCGA-DD-AACP-01	FALSE	FALSE	1.43	0.07	-0.24	1.43
TCGA-DD-A4NR-01	FALSE	FALSE	1.4	0.28	1.4	-1.36
TCGA-ED-A5KG-01	FALSE	FALSE	1.4	0.02	1.4	-0.87
TCGA-BC-A10T-01	FALSE	FALSE	1.4	0.62	-0.28	1.4
TCGA-MI-A75E-01	FALSE	FALSE	1.39	0.6	1.39	0.09
TCGA-DD-A4NB-01	FALSE	FALSE	1.39	0.19	0.48	1.39
TCGA-5C-A9VG-01	TRUE	FALSE	1.38	0.38	-0.77	1.38
TCGA-UB-A7MA-01	FALSE	FALSE	1.37	0.02	-0.3	1.37
TCGA-DD-AADS-01	FALSE	FALSE	1.36	0.9	1.36	-1.42
TCGA-DD-AAC9-01	FALSE	FALSE	1.36	0.8	1.36	-0.34
TCGA-RC-A6M6-01	FALSE	FALSE	1.33	0.24	-0.07	1.33
TCGA-K7-AAU7-01	FALSE	FALSE	1.31	0.03	0.23	1.31
TCGA-DD-A3A6-01	FALSE	FALSE	1.29	0.19	1.29	0.85
TCGA-DD-A73F-01	FALSE	FALSE	1.28	0.79	1.28	-1.6
TCGA-EP-A3JL-01	FALSE	FALSE	1.26	0.39	1.26	-0.64
TCGA-5C-AAPD-01	FALSE	FALSE	1.26	0.18	1.26	-0.39
TCGA-G3-A25Y-01	FALSE	FALSE	1.25	0.07	-0.09	1.25
TCGA-ED-A7PX-01	FALSE	FALSE	1.24	0.03	0.13	1.24
TCGA-BC-A10S-01	FALSE	FALSE	1.23	0.66	1.23	-0.36
TCGA-HP-A5MZ-01	FALSE	FALSE	1.21	0.34	1.21	-0.25
TCGA-ES-A2HT-01	FALSE	FALSE	1.16	0.9	1.16	-0.49
TCGA-ED-A66Y-01	TRUE	FALSE	1.16	0.06	-0.56	1.16
TCGA-CC-A8HS-01	FALSE	FALSE	1.15	0.05	-0.81	1.15
TCGA-MR-A8JO-01	FALSE	FALSE	1.11	0.12	1.11	0.41
TCGA-G3-AAUZ-01	FALSE	FALSE	1.11	0.92	1.11	-0.42
TCGA-G3-A25T-01	FALSE	FALSE	1.07	0.44	0.23	1.07
TCGA-CC-A7IG-01	FALSE	FALSE	1.06	0.17	0.14	1.06
TCGA-DD-A1EH-01	FALSE	FALSE	1.05	0.12	-0.85	1.05
TCGA-CC-5260-01	FALSE	FALSE	1.05	0.01	0.23	1.05
TCGA-DD-AADV-01	FALSE	FALSE	1.05	0.43	-0.32	1.05
TCGA-5C-A9VH-01	FALSE	FALSE	1.04	0.1	0.03	1.04
TCGA-XR-A8TD-01	FALSE	FALSE	1.04	0.56	1.04	-0.55
TCGA-O8-A75V-01	FALSE	FALSE	1.04	0.4	1.04	-0.67
TCGA-ED-A82E-01	FALSE	FALSE	1.03	0.06	-0.1	1.03
TCGA-BC-A112-01	FALSE	FALSE	1.03	0.02	-0.21	1.03
TCGA-DD-AACH-01	FALSE	FALSE	1.03	0.24	-0.32	1.03
TCGA-DD-AACI-01	FALSE	FALSE	1.03	0.48	1.03	-1.11
TCGA-DD-A1EC-01	FALSE	FALSE	1.03	0.6	1.03	-1.3
TCGA-FV-A4ZP-01	FALSE	FALSE	1.02	0.4	1.02	-0.02
TCGA-UB-A7ME-01	FALSE	FALSE	1.02	0.1	1.02	-0.23
TCGA-5R-AA1D-01	FALSE	FALSE	1.02	0.28	0.54	1.02
TCGA-BW-A5NP-01	FALSE	FALSE	1.02	0.21	-1.59	1.02
TCGA-2V-A95S-01	FALSE	FALSE	1.02	0.6	1.02	-1.55
TCGA-DD-AAVR-01	FALSE	FALSE	1.01	0.53	1.01	-0.46
TCGA-G3-AAV0-01	FALSE	FALSE	0.99	0.86	0.99	-0.53
TCGA-UB-A7MF-01	FALSE	FALSE	0.98	0.85	0.98	-1.48
TCGA-DD-A4NE-01	FALSE	FALSE	0.97	0.54	-0.94	0.97
TCGA-DD-AACN-01	FALSE	FALSE	0.97	0.08	-0.27	0.97
TCGA-DD-AAEK-01	FALSE	FALSE	0.97	0.4	0.97	-0.9
TCGA-DD-A39Y-01	FALSE	FALSE	0.96	0.89	-0.7	0.96
TCGA-DD-AAEH-01	FALSE	FALSE	0.96	0.76	0.96	-1.2
TCGA-DD-AAE7-01	FALSE	FALSE	0.95	0.76	0.95	-0.53
TCGA-FV-A3I0-01	FALSE	FALSE	0.95	0.03	0.2	0.95
TCGA-5R-AAAM-01	FALSE	FALSE	0.95	0.55	0.95	0.13
TCGA-DD-AACT-01	FALSE	FALSE	0.94	0.63	0.94	-0.71
TCGA-CC-5261-01	FALSE	FALSE	0.94	0.01	0.22	0.94
TCGA-DD-A1ED-01	FALSE	FALSE	0.94	0.76	0.94	-1.09
TCGA-DD-AAE4-01	FALSE	FALSE	0.93	0.96	0.93	-0.68
TCGA-CC-A8HV-01	FALSE	FALSE	0.92	0.03	-0.34	0.92
TCGA-2Y-A9H1-01	FALSE	FALSE	0.92	0.92	0.92	-1.07
TCGA-UB-AA0U-01	FALSE	FALSE	0.92	0.22	0	0.92
TCGA-G3-A3CI-01	FALSE	FALSE	0.91	0.87	0.91	-1.19
TCGA-RC-A6M5-01	FALSE	FALSE	0.91	0.32	0.91	0.91
TCGA-DD-AAD1-01	FALSE	FALSE	0.89	0.05	0.89	0.68
TCGA-CC-5258-01	FALSE	FALSE	0.88	0.14	-0.75	0.88
TCGA-DD-AAVV-01	FALSE	FALSE	0.87	0.11	0.87	-0.19
TCGA-ED-A7XO-01	FALSE	FALSE	0.86	0.72	0.86	0.3
TCGA-DD-A3A9-01	FALSE	FALSE	0.86	0.16	0.86	1.1
TCGA-DD-AADN-01	FALSE	FALSE	0.84	0.88	0.84	-1.15
TCGA-CC-A9FV-01	FALSE	FALSE	0.83	0.37	0.83	0.62
TCGA-G3-AAV7-01	FALSE	FALSE	0.83	0.03	-0.67	0.83
TCGA-2Y-A9HB-01	FALSE	FALSE	0.83	0.89	0.83	-1.26
TCGA-BC-A69H-01	FALSE	FALSE	0.82	0.23	0.4	0.82
TCGA-ED-A66X-01	FALSE	FALSE	0.82	0.03	0.34	0.82
TCGA-DD-A1EL-01	FALSE	FALSE	0.82	0.22	-1.03	0.82
TCGA-BC-A10R-01	FALSE	FALSE	0.8	0.18	0.29	0.8
TCGA-EP-A3RK-01	FALSE	FALSE	0.8	0.4	0.8	-0.46
TCGA-DD-A4ND-01	FALSE	FALSE	0.78	0.1	0.78	0.51
TCGA-BC-A10Q-01	FALSE	FALSE	0.78	0.27	-0.11	0.78
TCGA-2Y-A9H8-01	FALSE	FALSE	0.76	0.53	0.76	-0.9
TCGA-DD-A4NS-01	FALSE	FALSE	0.76	0.11	1.22	0.76
TCGA-DD-A4NI-01	FALSE	FALSE	0.76	0.76	0.76	-1.6
TCGA-DD-AAD2-01	FALSE	FALSE	0.76	0.51	1.1	0.76
TCGA-CC-A9FU-01	FALSE	FALSE	0.75	0.08	-0.64	0.75
TCGA-ED-A7PZ-01	FALSE	FALSE	0.75	0.62	-0.27	0.75
TCGA-DD-AACA-01	FALSE	FALSE	0.75	0.59	-0.69	0.75
TCGA-ED-A8O5-01	FALSE	FALSE	0.74	0.21	-0.62	0.74
TCGA-DD-AACD-01	FALSE	FALSE	0.74	0.78	0.74	-0.38
TCGA-G3-AAV3-01	FALSE	FALSE	0.74	0.6	0.74	-0.46
TCGA-CC-A3M9-01	FALSE	FALSE	0.74	0.1	0.74	0.86
TCGA-CC-A8HU-01	FALSE	FALSE	0.74	0.23	-0.75	0.74
TCGA-CC-A3MC-01	FALSE	FALSE	0.74	0.37	0.01	0.74
TCGA-XR-A8TG-01	FALSE	FALSE	0.73	0.5	-0.5	0.73
TCGA-BC-A3KG-01	FALSE	FALSE	0.73	0.39	-1.35	0.73
TCGA-DD-AAE2-01	FALSE	FALSE	0.72	0.84	0.72	-1.11
TCGA-K7-A6G5-01	FALSE	FALSE	0.72	0.87	0.72	-0.66
TCGA-CC-A3MB-01	FALSE	FALSE	0.72	0.22	-1.04	0.72
TCGA-CC-A9FW-01	FALSE	FALSE	0.72	0.36	-0.39	0.72
TCGA-DD-A116-01	FALSE	FALSE	0.72	0.51	0.72	0.49
TCGA-GJ-A9DB-01	FALSE	FALSE	0.71	0.5	0.18	0.71
TCGA-DD-AAEE-01	FALSE	FALSE	0.71	0.72	-0.41	0.71
TCGA-PD-A5DF-01	FALSE	FALSE	0.7	0.41	-0.05	0.7
TCGA-DD-A114-01	FALSE	FALSE	0.7	0.04	0.7	0.13
TCGA-DD-AADI-01	FALSE	FALSE	0.69	0.26	0.69	0.28
TCGA-DD-AAD5-01	FALSE	FALSE	0.68	0.16	-0.03	0.68
TCGA-ED-A97K-01	FALSE	FALSE	0.68	0.05	0.44	0.68
TCGA-XR-A8TE-01	FALSE	FALSE	0.66	0.36	-0.18	0.66
TCGA-DD-A1EJ-01	FALSE	FALSE	0.66	0.32	-0.98	0.66
TCGA-DD-AAVX-01	FALSE	FALSE	0.65	0.9	0.65	-1.33
TCGA-CC-5263-01	FALSE	FALSE	0.65	0.09	-0.52	0.65
TCGA-CC-A7IK-01	FALSE	FALSE	0.65	0.3	-0.94	0.65
TCGA-WX-AA44-01	FALSE	FALSE	0.64	0.16	-0.3	0.64
TCGA-DD-AADK-01	FALSE	FALSE	0.63	0.28	0.92	0.63
TCGA-WQ-A9G7-01	FALSE	FALSE	0.6	0.25	0.15	0.6
TCGA-DD-AADA-01	FALSE	FALSE	0.6	0.33	0.6	-0.69
TCGA-DD-AAD3-01	FALSE	FALSE	0.6	0.25	0.6	0.6
TCGA-CC-5262-01	FALSE	FALSE	0.59	0.44	0.59	1.37
TCGA-ED-A8O6-01	FALSE	FALSE	0.59	0.08	-0.21	0.59
TCGA-DD-AAEG-01	FALSE	FALSE	0.59	0.68	-0.21	0.59
TCGA-DD-A1EG-01	FALSE	FALSE	0.59	0.17	0.59	-0.29
TCGA-CC-A5UE-01	FALSE	FALSE	0.58	0.67	-0.9	0.58
TCGA-DD-A73E-01	FALSE	FALSE	0.58	0.7	-0.64	0.58
TCGA-KR-A7K7-01	FALSE	FALSE	0.58	0.43	0.58	-0.42
TCGA-CC-5264-01	FALSE	FALSE	0.58	0.15	-0.94	0.58
TCGA-DD-AADO-01	FALSE	FALSE	0.57	0.49	0.57	-0.52
TCGA-G3-A7M5-01	FALSE	FALSE	0.57	0.95	0.57	-0.93
TCGA-UB-A7MB-01	FALSE	FALSE	0.55	0.49	-1.06	0.55
TCGA-DD-AAEB-01	FALSE	FALSE	0.55	0.82	0.55	-0.45
TCGA-FV-A2QR-01	FALSE	FALSE	0.54	0.43	-0.24	0.54
TCGA-BC-A10X-01	FALSE	FALSE	0.53	0.78	0.53	0.08
TCGA-BC-A10W-01	FALSE	FALSE	0.52	0.15	-1.12	0.52
TCGA-DD-A11C-01	FALSE	FALSE	0.52	0.41	0.01	0.52
TCGA-DD-AADY-01	FALSE	FALSE	0.5	0.46	-0.77	0.5
TCGA-EP-A2KA-01	FALSE	FALSE	0.5	0.77	0.5	-0.48
TCGA-RC-A7SK-01	FALSE	FALSE	0.49	0.83	-0.07	0.49
TCGA-DD-A39V-01	FALSE	FALSE	0.49	0.62	0.49	-0.05
TCGA-BC-4072-01	FALSE	FALSE	0.48	0.11	0.48	-0.03
TCGA-ZP-A9CV-01	FALSE	FALSE	0.48	0.71	0.48	-1.09
TCGA-DD-AACL-01	FALSE	FALSE	0.47	0.12	0.47	-0.14
TCGA-MI-A75I-01	FALSE	FALSE	0.47	0.71	-0.6	0.47
TCGA-DD-AAVP-01	FALSE	FALSE	0.46	0.55	0.15	0.46
TCGA-DD-A115-01	FALSE	FALSE	0.46	0.82	0.76	0.46
TCGA-DD-AACB-01	FALSE	FALSE	0.46	0.43	0.46	-0.32
TCGA-DD-AAC8-01	FALSE	FALSE	0.46	0.2	-0.53	0.46
TCGA-2Y-A9H5-01	FALSE	FALSE	0.46	0.14	0.36	0.46
TCGA-CC-5259-01	FALSE	FALSE	0.44	0.41	0.44	-0.53
TCGA-RC-A6M3-01	FALSE	FALSE	0.43	0.66	-0.16	0.43
TCGA-G3-A5SK-01	FALSE	FALSE	0.42	0.94	0.42	-1.54
TCGA-DD-AACO-01	FALSE	FALSE	0.42	0.68	0.42	-0.18
TCGA-DD-A39Z-01	FALSE	FALSE	0.41	0.87	-0.19	0.41
TCGA-G3-A25X-01	FALSE	FALSE	0.4	0.12	0.4	1.2
TCGA-CC-A7IH-01	FALSE	FALSE	0.4	0.68	-0.87	0.4
TCGA-T1-A6J8-01	FALSE	FALSE	0.39	0.37	0.34	0.39
TCGA-CC-A7IJ-01	FALSE	FALSE	0.39	0.08	0.39	1.61
TCGA-DD-AAVW-01	FALSE	FALSE	0.38	0.1	0.38	0.38
TCGA-DD-AAEI-01	FALSE	FALSE	0.38	0.86	0.38	-1.29
TCGA-2Y-A9GS-01	FALSE	FALSE	0.38	0.25	-0.13	0.38
TCGA-DD-A4NV-01	FALSE	FALSE	0.38	0.67	0.38	0.38
TCGA-DD-A3A5-01	FALSE	FALSE	0.36	0.93	0.32	0.36
TCGA-DD-A39X-01	FALSE	FALSE	0.36	0.69	0.55	0.36
TCGA-HP-A5N0-01	FALSE	FALSE	0.35	0.49	0.71	0.35
TCGA-BC-4073-01	FALSE	FALSE	0.35	0.31	0.35	-0.39
TCGA-FV-A2QQ-01	FALSE	FALSE	0.34	0.64	0.34	-0.4
TCGA-DD-AADL-01	FALSE	FALSE	0.34	0.68	-0.83	0.34
TCGA-2Y-A9H2-01	FALSE	FALSE	0.34	0.03	0.34	0.34
TCGA-YA-A8S7-01	FALSE	FALSE	0.34	0.06	0.3	0.34
TCGA-DD-A4NO-01	FALSE	FALSE	0.33	0.25	-0.21	0.33
TCGA-DD-A118-01	FALSE	FALSE	0.33	0.29	-0.03	0.33
TCGA-DD-AADP-01	FALSE	FALSE	0.32	0.59	-0.54	0.32
TCGA-DD-A119-01	FALSE	FALSE	0.32	0.82	0.02	0.32
TCGA-DD-A4NA-01	FALSE	FALSE	0.32	0.13	0.06	0.32
TCGA-BD-A2L6-01	FALSE	FALSE	0.32	0.83	0.32	-0.23
TCGA-DD-AAVU-01	FALSE	FALSE	0.31	0.88	-0.32	0.31
TCGA-DD-AADM-01	FALSE	FALSE	0.31	0.9	0.08	0.31
TCGA-ES-A2HS-01	FALSE	FALSE	0.31	0.76	0.7	0.31
TCGA-MI-A75C-01	FALSE	FALSE	0.3	0.86	0.3	-0.84
TCGA-DD-A4NH-01	FALSE	FALSE	0.29	0.06	-0.21	0.29
TCGA-2Y-A9HA-01	FALSE	FALSE	0.29	0.43	-0.42	0.29
TCGA-MI-A75H-01	FALSE	FALSE	0.29	0.7	0.29	-0.71
TCGA-DD-AADG-01	FALSE	FALSE	0.27	0.87	-0.34	0.27
TCGA-CC-A123-01	FALSE	FALSE	0.26	0.41	-0.04	0.26
TCGA-2Y-A9H4-01	FALSE	FALSE	0.26	0.82	0.26	-0.28
TCGA-2Y-A9GY-01	FALSE	FALSE	0.26	0.22	0.26	-0.45
TCGA-RC-A7SH-01	FALSE	FALSE	0.25	0.09	0.13	0.25
TCGA-DD-AACS-01	FALSE	FALSE	0.25	0.51	-0.89	0.25
TCGA-G3-A5SI-01	FALSE	FALSE	0.22	0.84	-1.29	0.22
TCGA-FV-A3R3-01	FALSE	FALSE	0.22	0.15	0.8	0.22
TCGA-DD-A1EB-01	FALSE	FALSE	0.21	0.93	0.21	-0.61
TCGA-CC-A1HT-01	FALSE	FALSE	0.2	0.02	0.2	0.51
TCGA-DD-A1EF-01	FALSE	FALSE	0.2	0.13	-0.37	0.2
TCGA-DD-AACV-01	FALSE	FALSE	0.2	0.71	-0.92	0.2
TCGA-G3-A5SL-01	FALSE	FALSE	0.2	0.77	-1.01	0.2
TCGA-QA-A7B7-01	FALSE	FALSE	0.16	0.65	-0.71	0.16
TCGA-DD-A4NQ-01	FALSE	FALSE	0.16	0.53	-0.39	0.16
TCGA-FV-A4ZQ-01	FALSE	FALSE	0.16	0.28	0.16	-0.85
TCGA-CC-A8HT-01	FALSE	FALSE	0.15	0.21	-0.42	0.15
TCGA-BC-A69I-01	FALSE	FALSE	0.15	0.76	0.67	0.15
TCGA-CC-A7IF-01	FALSE	FALSE	0.15	0.64	0.3	0.15
TCGA-DD-AADD-01	FALSE	FALSE	0.15	0.19	-0.83	0.15
TCGA-DD-A73G-01	FALSE	FALSE	0.15	0.65	0.99	0.15
TCGA-LG-A9QC-01	FALSE	FALSE	0.15	0.69	-0.29	0.15
TCGA-DD-AACU-01	FALSE	FALSE	0.15	0.35	0.29	0.15
TCGA-BC-A216-01	FALSE	FALSE	0.15	0.51	0.15	-0.4
TCGA-BC-A5W4-01	FALSE	FALSE	0.14	0.9	-0.16	0.14
TCGA-2Y-A9H0-01	FALSE	FALSE	0.13	0.58	0.13	-0.43
TCGA-G3-AAV5-01	FALSE	FALSE	0.13	0.92	-0.66	0.13
TCGA-FV-A3I1-01	FALSE	FALSE	0.12	0.19	0.47	0.12
TCGA-RG-A7D4-01	FALSE	FALSE	0.12	0.25	0.12	-0.87
TCGA-ZP-A9CZ-01	FALSE	FALSE	0.12	0.51	0.12	0.02
TCGA-G3-AAV2-01	FALSE	FALSE	0.12	0.72	-0.04	0.12
TCGA-DD-AAW2-01	FALSE	FALSE	0.1	0.7	-0.63	0.1
TCGA-UB-AA0V-01	FALSE	FALSE	0.1	0.67	0.59	0.1
TCGA-DD-A4NF-01	FALSE	FALSE	0.1	0.65	-0.77	0.1
TCGA-G3-A5SJ-01	FALSE	FALSE	0.09	0.27	0.09	0.05
TCGA-DD-AADF-01	FALSE	FALSE	0.09	0.96	0.09	-0.56
TCGA-RC-A7SB-01	FALSE	FALSE	0.08	0.81	0.15	0.08
TCGA-EP-A26S-01	FALSE	FALSE	0.07	0.81	-0.5	0.07
TCGA-DD-A3A8-01	FALSE	FALSE	0.07	0.88	-0.13	0.07
TCGA-EP-A2KB-01	FALSE	FALSE	0.06	0.63	-0.64	0.06
TCGA-G3-AAV4-01	FALSE	FALSE	0.06	0.79	-0.43	0.06
TCGA-RC-A6M4-01	FALSE	FALSE	0.06	0.9	-0.46	0.06
TCGA-XR-A8TC-01	FALSE	FALSE	0.06	0.25	-0.78	0.06
TCGA-2Y-A9GX-01	FALSE	FALSE	0.05	0.16	1.06	0.05
TCGA-DD-AAE9-01	FALSE	FALSE	0.04	0.6	-0.49	0.04
TCGA-ED-A7XP-01	FALSE	FALSE	0.04	0.3	-0.31	0.04
TCGA-DD-AAE6-01	FALSE	FALSE	0.04	0.58	-0.15	0.04
TCGA-DD-AACW-01	FALSE	FALSE	0.04	0.32	-0.65	0.04
TCGA-DD-A113-01	FALSE	FALSE	0.04	0.26	-0.11	0.04
TCGA-BD-A3EP-01	FALSE	FALSE	0.03	0.07	1.59	0.03
TCGA-DD-A4NJ-01	FALSE	FALSE	0.02	0.18	-0.28	0.02
TCGA-KR-A7K0-01	FALSE	FALSE	0.02	0.49	0.18	0.02
TCGA-CC-A7IE-01	FALSE	FALSE	0.02	0.12	0.02	0.14
TCGA-EP-A2KC-01	FALSE	FALSE	0.01	0.32	-0.47	0.01
TCGA-DD-AAE3-01	FALSE	FALSE	0.01	0.95	0.53	0.01
TCGA-NI-A8LF-01	FALSE	FALSE	0.01	0.5	0.53	0.01
TCGA-DD-AAVZ-01	FALSE	FALSE	0.01	0.32	-0.71	0.01
TCGA-2Y-A9H7-01	FALSE	FALSE	0	0.58	-0.24	0
TCGA-DD-A1EA-01	FALSE	FALSE	0	0.57	0	-1.23
TCGA-DD-AAW3-01	FALSE	TRUE	0	0.81	-0.78	0
TCGA-ED-A459-01	FALSE	TRUE	0	0.21	-0.1	0
TCGA-ZS-A9CD-01	FALSE	TRUE	-0.01	0.53	0.53	-0.01
TCGA-ZS-A9CG-01	FALSE	TRUE	-0.02	0.79	-0.28	-0.02
TCGA-RC-A7S9-01	FALSE	TRUE	-0.02	0.68	-0.02	-0.35
TCGA-BC-A217-01	FALSE	TRUE	-0.03	0.68	-0.2	-0.03
TCGA-G3-AAV1-01	FALSE	TRUE	-0.03	0.45	-0.68	-0.03
TCGA-FV-A3R2-01	FALSE	TRUE	-0.04	0.66	-0.64	-0.04
TCGA-BC-A10Y-01	FALSE	TRUE	-0.04	0.79	-0.04	-0.28
TCGA-DD-A73C-01	FALSE	TRUE	-0.05	0.93	-0.05	-0.01
TCGA-MI-A75G-01	FALSE	TRUE	-0.05	0.85	-0.46	-0.05
TCGA-MR-A520-01	FALSE	TRUE	-0.05	0.96	-0.05	-0.87
TCGA-BC-A10U-01	FALSE	TRUE	-0.06	0.35	-0.55	-0.06
TCGA-DD-AACG-01	FALSE	TRUE	-0.07	0.57	-0.07	-0.13
TCGA-DD-A3A7-01	FALSE	TRUE	-0.08	0.63	0.46	-0.08
TCGA-DD-AADB-01	FALSE	TRUE	-0.09	0.06	-0.09	-0.33
TCGA-UB-A7MC-01	FALSE	TRUE	-0.1	0.46	-1.25	-0.1
TCGA-DD-A73B-01	FALSE	TRUE	-0.11	0.82	-1.19	-0.11
TCGA-ZP-A9D1-01	FALSE	TRUE	-0.12	0.39	0.23	-0.12
TCGA-BW-A5NO-01	FALSE	TRUE	-0.14	0.71	0.08	-0.14
TCGA-KR-A7K2-01	FALSE	TRUE	-0.15	0.42	0.84	-0.15
TCGA-FV-A496-01	FALSE	TRUE	-0.16	0.55	-0.39	-0.16
TCGA-DD-AADQ-01	FALSE	TRUE	-0.17	0.89	-0.17	-0.96
TCGA-BC-A10Z-01	FALSE	TRUE	-0.17	0.89	-0.97	-0.17
TCGA-DD-A4NP-01	FALSE	TRUE	-0.18	0.93	0.22	-0.18
TCGA-G3-A7M7-01	FALSE	TRUE	-0.18	0.86	0.14	-0.18
TCGA-GJ-A6C0-01	FALSE	TRUE	-0.19	0.64	0.39	-0.19
TCGA-DD-AAD8-01	FALSE	TRUE	-0.19	0.6	-0.2	-0.19
TCGA-DD-AACZ-01	FALSE	TRUE	-0.2	0.16	-0.2	-1.25
TCGA-DD-A3A3-01	FALSE	TRUE	-0.2	0.9	0.39	-0.2
TCGA-2Y-A9H6-01	FALSE	TRUE	-0.2	0.27	1.24	-0.2
TCGA-BD-A3ER-01	FALSE	TRUE	-0.2	0.43	0.93	-0.2
TCGA-DD-A11B-01	FALSE	TRUE	-0.22	0.63	-0.95	-0.22
TCGA-DD-A39W-01	FALSE	TRUE	-0.22	0.75	-0.21	-0.22
TCGA-CC-A9FS-01	FALSE	TRUE	-0.23	0.67	-0.22	-0.23
TCGA-DD-A3A4-01	FALSE	TRUE	-0.23	0.91	-0.49	-0.23
TCGA-DD-AAD0-01	FALSE	TRUE	-0.24	0.75	-0.59	-0.24
TCGA-ED-A7PY-01	FALSE	TRUE	-0.24	0.4	-0.37	-0.24
TCGA-DD-AADJ-01	FALSE	TRUE	-0.25	0.82	0.24	-0.25
TCGA-G3-A25Z-01	FALSE	TRUE	-0.26	0.85	0.04	-0.26
TCGA-WQ-AB4B-01	FALSE	TRUE	-0.26	0.55	0.64	-0.26
TCGA-G3-A3CK-01	FALSE	TRUE	-0.27	0.88	-0.27	-0.81
TCGA-DD-A1EE-01	FALSE	TRUE	-0.29	0.49	-0.92	-0.29
TCGA-LG-A6GG-01	FALSE	TRUE	-0.29	0.85	-0.55	-0.29
TCGA-ZS-A9CE-01	FALSE	TRUE	-0.29	0.93	0.01	-0.29
TCGA-4R-AA8I-01	FALSE	TRUE	-0.29	0.7	0.01	-0.29
TCGA-XR-A8TF-01	FALSE	TRUE	-0.3	0.82	-0.69	-0.3
TCGA-BC-A3KF-01	FALSE	TRUE	-0.3	0.46	-0.34	-0.3
TCGA-BC-A8YO-01	FALSE	TRUE	-0.31	0.33	-0.31	-0.83
TCGA-G3-A3CG-01	FALSE	TRUE	-0.31	0.74	0.1	-0.31
TCGA-UB-A7MD-01	FALSE	TRUE	-0.32	0.38	0.69	-0.32
TCGA-WX-AA47-01	FALSE	TRUE	-0.32	0.81	0.39	-0.32
TCGA-DD-AAW0-01	FALSE	TRUE	-0.32	0.36	0.55	-0.32
TCGA-BW-A5NQ-01	FALSE	TRUE	-0.32	0.64	-0.32	-0.52
TCGA-FV-A23B-01	FALSE	TRUE	-0.32	0.23	-0.28	-0.32
TCGA-DD-A11A-01	FALSE	TRUE	-0.33	0.66	-0.85	-0.33
TCGA-G3-A25S-01	FALSE	TRUE	-0.34	0.8	-0.18	-0.34
TCGA-G3-A5SM-01	FALSE	TRUE	-0.34	0.44	1.08	-0.34
TCGA-DD-AACK-01	FALSE	TRUE	-0.34	0.76	-0.75	-0.34
TCGA-DD-AACQ-01	FALSE	TRUE	-0.35	0.75	-0.13	-0.35
TCGA-RC-A7SF-01	FALSE	TRUE	-0.35	0.68	0.33	-0.35
TCGA-ZP-A9D0-01	FALSE	TRUE	-0.39	0.81	-0.44	-0.39
TCGA-G3-A25U-01	FALSE	TRUE	-0.41	0.89	-0.82	-0.41
TCGA-EP-A12J-01	FALSE	TRUE	-0.41	0.73	-0.35	-0.41
TCGA-G3-A3CH-01	FALSE	TRUE	-0.41	0.54	0.71	-0.41
TCGA-DD-AAD6-01	FALSE	TRUE	-0.41	0.56	-0.54	-0.41
TCGA-G3-A25V-01	FALSE	TRUE	-0.42	0.66	1.2	-0.42
TCGA-ZP-A9CY-01	FALSE	TRUE	-0.43	0.81	0.51	-0.43
TCGA-DD-A11D-01	FALSE	TRUE	-0.43	0.84	0.21	-0.43
TCGA-DD-A4NG-01	FALSE	TRUE	-0.44	0.4	-0.04	-0.44
TCGA-DD-AAVS-01	FALSE	TRUE	-0.46	0.16	-0.46	0.27
TCGA-2Y-A9GZ-01	FALSE	TRUE	-0.46	0.86	-0.09	-0.46
TCGA-WJ-A86L-01	FALSE	TRUE	-0.47	0.58	0.22	-0.47
TCGA-G3-A3CJ-01	FALSE	TRUE	-0.48	0.92	0.16	-0.48
TCGA-CC-A7IL-01	FALSE	TRUE	-0.5	0.95	-0.55	-0.5
TCGA-NI-A4U2-01	FALSE	TRUE	-0.5	0.94	0.21	-0.5
TCGA-2Y-A9GU-01	FALSE	TRUE	-0.51	0.85	-0.18	-0.51
TCGA-DD-AACJ-01	FALSE	TRUE	-0.51	0.89	-0.33	-0.51
TCGA-DD-A4NK-01	FALSE	TRUE	-0.54	0.84	0.07	-0.54
TCGA-DD-AAW1-01	FALSE	TRUE	-0.58	0.71	-0.18	-0.58
TCGA-DD-AADR-01	FALSE	TRUE	-0.59	0.88	-0.59	-0.37
TCGA-DD-A73D-01	FALSE	TRUE	-0.6	0.94	-1.18	-0.6
TCGA-DD-AADU-01	FALSE	TRUE	-0.63	0.92	0.21	-0.63
TCGA-DD-AAVY-01	FALSE	TRUE	-0.64	0.8	-0.91	-0.64
TCGA-WX-AA46-01	FALSE	TRUE	-0.66	0.93	0.25	-0.66
TCGA-DD-AACY-01	FALSE	TRUE	-0.67	0.73	0.35	-0.67
TCGA-DD-AACX-01	FALSE	TRUE	-0.67	0.78	-0.34	-0.67
TCGA-DD-A4NL-01	FALSE	TRUE	-0.7	0.77	0.94	-0.7
TCGA-G3-A7M8-01	FALSE	TRUE	-0.73	0.9	0.6	-0.73
TCGA-DD-AAE1-01	FALSE	TRUE	-0.73	0.33	-0.23	-0.73
TCGA-2Y-A9H9-01	FALSE	TRUE	-0.77	0.83	0.25	-0.77
TCGA-DD-A3A2-01	FALSE	TRUE	-0.78	0.99	0.48	-0.78
TCGA-DD-A1EK-01	FALSE	TRUE	-0.79	0.72	0.7	-0.79
TCGA-ZS-A9CF-01	FALSE	TRUE	-0.82	0.73	-0.13	-0.82
TCGA-DD-AACE-01	FALSE	TRUE	-0.88	0.78	-0.03	-0.88
TCGA-ZP-A9D4-01	FALSE	TRUE	-0.91	0.75	-0.32	-0.91
TCGA-DD-AAED-01	FALSE	TRUE	-0.93	0.32	-0.27	-0.93
TCGA-DD-AACF-01	FALSE	TRUE	-0.95	0.85	-0.05	-0.95
TCGA-3K-AAZ8-01	FALSE	TRUE	-1.02	0.91	-0.01	-1.02
TCGA-G3-A6UC-01	FALSE	TRUE	-1.03	0.88	-0.37	-1.03
TCGA-LG-A9QD-01	FALSE	TRUE	-1.05	0.89	0.55	-1.05
TCGA-DD-A3A1-01	FALSE	TRUE	-1.05	0.97	0.1	-1.05
TCGA-DD-AAEA-01	FALSE	TRUE	-1.07	0.53	0.43	-1.07
TCGA-2Y-A9GW-01	FALSE	TRUE	-1.23	0.27	1.17	-1.23
TCGA-GJ-A3OU-01	FALSE	TRUE	-1.24	0.08	1.47	-1.24
TCGA-5R-AA1C-01	FALSE	TRUE	-1.3	0.92	-1.3	-0.18
TCGA-2Y-A9GV-01	FALSE	TRUE	-1.5	0.66	0.64	-1.5
TCGA-DD-A73A-01	FALSE	TRUE	-1.91	0.83	0.49	-1.91
