# Supplementary material for: Identification of Immune-Related Genes for Establishment of Prognostic Index in Hepatocellular Carcinoma
Source: Front Cell Dev Biol. 2021 Nov 2;9:760079. doi: 10.3389/fcell.2021.760079 (PMC8593215; doi:10.3389/fcell.2021.760079)
Supplement: Supplementary file 11 [file Table_11.xls]

## Sheet: 11TMB
Table 11: TMB data for TCGA-HCC cohort
id	TMB
TCGA-BC-A10X	0
TCGA-ED-A5KG	0
TCGA-ED-A627	0
TCGA-K7-A5RF	0.12
TCGA-5R-AA1D	0.16
TCGA-CC-A9FV	0.16
TCGA-XR-A8TE	0.16
TCGA-RC-A6M5	0.22
TCGA-MR-A520	0.24
TCGA-DD-A4NS	0.26
TCGA-G3-A3CI	0.26
TCGA-DD-A3A6	0.28
TCGA-DD-A1ED	0.32
TCGA-G3-A7M8	0.32
TCGA-DD-A4NB	0.34
TCGA-DD-A4NL	0.34
TCGA-DD-A4NP	0.36
TCGA-MR-A8JO	0.38
TCGA-DD-A1EC	0.42
TCGA-UB-AA0V	0.44
TCGA-ED-A7PY	0.46
TCGA-ED-A82E	0.46
TCGA-G3-A5SI	0.48
TCGA-DD-A4NA	0.5
TCGA-G3-A3CH	0.5
TCGA-WX-AA46	0.5
TCGA-DD-A1EH	0.52
TCGA-ED-A7PX	0.52
TCGA-BC-A10Q	0.56
TCGA-DD-AAVW	0.58
TCGA-DD-A39W	0.6
TCGA-DD-AADW	0.6
TCGA-DD-A3A4	0.62
TCGA-KR-A7K8	0.62
TCGA-WX-AA47	0.62
TCGA-ED-A66X	0.64
TCGA-FV-A3R3	0.64
TCGA-DD-AA3A	0.68
TCGA-2Y-A9GX	0.7
TCGA-DD-AAVZ	0.7
TCGA-GJ-A3OU	0.72
TCGA-CC-A3MA	0.74
TCGA-DD-AAVQ	0.74
TCGA-PD-A5DF	0.74
TCGA-G3-AAV2	0.76
TCGA-LG-A9QC	0.76
TCGA-BD-A3ER	0.78
TCGA-DD-A11B	0.78
TCGA-DD-A1E9	0.78
TCGA-DD-AACN	0.78
TCGA-G3-A25T	0.78
TCGA-HP-A5MZ	0.78
TCGA-EP-A12J	0.8
TCGA-DD-AACO	0.82
TCGA-ED-A97K	0.82
TCGA-CC-A8HS	0.84
TCGA-CC-A9FU	0.84
TCGA-DD-AADY	0.84
TCGA-G3	0.84
TCGA-ZP-A9CZ	0.84
TCGA-2Y-A9H6	0.86
TCGA-CC-5260	0.86
TCGA-DD-A4NR	0.86
TCGA-DD-AACS	0.86
TCGA-DD-AAE1	0.86
TCGA-DD-AAE8	0.86
TCGA-CC-A5UC	0.88
TCGA-DD-A119	0.88
TCGA-DD-AAVS	0.88
TCGA-EP-A3RK	0.88
TCGA-KR-A7K2	0.88
TCGA-DD-A4ND	0.9
TCGA-DD-A4NH	0.9
TCGA-DD-A4NO	0.9
TCGA-G3-AAV1	0.9
TCGA-2Y-A9H2	0.92
TCGA-DD-A3A3	0.92
TCGA-DD-A4NN	0.92
TCGA-DD-AACW	0.92
TCGA-DD-A73F	0.94
TCGA-DD-AACM	0.94
TCGA-DD-AADK	0.94
TCGA-DD-A1EI	0.96
TCGA-DD-AAVU	0.96
TCGA-RC-A7SB	0.96
TCGA-XR-A8TC	0.96
TCGA-DD-A1EK	0.98
TCGA-DD-AAE4	0.98
TCGA-ED-A7XO	0.98
TCGA-XR-A8TD	0.98
TCGA-ZP-A9D0	0.98
TCGA-BC-A10Y	1
TCGA-DD-A1EJ	1
TCGA-DD-A4NE	1
TCGA-2Y-A9GV	1.02
TCGA-BC-A216	1.02
TCGA-WQ-AB4B	1.02
TCGA-YA-A8S7	1.02
TCGA-5R-AAAM	1.04
TCGA-DD-A39X	1.04
TCGA-DD-A3A5	1.04
TCGA-DD-AAE0	1.04
TCGA-RC-A7S9	1.04
TCGA-2Y-A9GS	1.06
TCGA-CC-A3MB	1.06
TCGA-DD-AAVR	1.06
TCGA-G3-AAV6	1.06
TCGA-ZP-A9D2	1.06
TCGA-ES-A2HS	1.08
TCGA-DD-AADJ	1.1
TCGA-RC-A7SH	1.1
TCGA-UB-A7MC	1.1
TCGA-ED-A7XP	1.12
TCGA-ES-A2HT	1.12
TCGA-G3-A7M7	1.12
TCGA-ZP-A9D4	1.12
TCGA-DD-A39V	1.14
TCGA-DD-A3A2	1.14
TCGA-DD-A73D	1.14
TCGA-DD-AACC	1.14
TCGA-DD-AAD3	1.14
TCGA-BC-A8YO	1.16
TCGA-BW-A5NP	1.16
TCGA-FV-A3I1	1.16
TCGA-K7-AAU7	1.16
TCGA-KR-A7K7	1.16
TCGA-2Y-A9H4	1.18
TCGA-2Y-A9HB	1.18
TCGA-DD-AAED	1.18
TCGA-DD-AAVX	1.18
TCGA-ED-A8O6	1.18
TCGA-G3-A25Y	1.18
TCGA-2Y-A9H8	1.2
TCGA-DD-A73A	1.2
TCGA-2Y-A9GW	1.22
TCGA-BC-A10T	1.22
TCGA-BC-A5W4	1.22
TCGA-DD-A39Z	1.22
TCGA-G3-A25U	1.22
TCGA-G3-A25Z	1.22
TCGA-O8-A75V	1.22
TCGA-DD-AAC9	1.24
TCGA-DD-AACE	1.24
TCGA-DD-AAE2	1.24
TCGA-FV-A4ZQ	1.24
TCGA-GJ-A6C0	1.24
TCGA-K7-A6G5	1.24
TCGA-2Y-A9GY	1.26
TCGA-5C-AAPD	1.26
TCGA-DD-A4NG	1.26
TCGA-DD-A4NK	1.26
TCGA-DD-AACY	1.26
TCGA-GJ-A9DB	1.26
TCGA-WX-AA44	1.26
TCGA-2Y-A9H5	1.28
TCGA-DD-A4NJ	1.28
TCGA-DD-AAD2	1.28
TCGA-DD-AAEE	1.28
TCGA-RC-A6M3	1.28
TCGA-XR-A8TG	1.28
TCGA-DD-A73C	1.3
TCGA-DD-AAVP	1.3
TCGA-CC-A1HT	1.32
TCGA-DD-A115	1.34
TCGA-EP-A2KB	1.34
TCGA-G3-AAV7	1.34
TCGA-CC-A123	1.36
TCGA-DD-AAE6	1.36
TCGA-DD-AAEK	1.36
TCGA-G3-A5SK	1.36
TCGA-2Y-A9H0	1.38
TCGA-BD-A2L6	1.38
TCGA-DD-AAEG	1.38
TCGA-UB-A7MA	1.38
TCGA-UB-AA0U	1.38
TCGA-DD-A1EA	1.4
TCGA-DD-A73B	1.4
TCGA-FV-A3I0	1.4
TCGA-ZS-A9CG	1.4
TCGA-DD-A1EF	1.42
TCGA-DD-AADC	1.42
TCGA-DD-AADV	1.42
TCGA-G3-AAUZ	1.42
TCGA-RG-A7D4	1.42
TCGA-2Y-A9H7	1.44
TCGA-BC-A3KF	1.44
TCGA-EP-A2KC	1.44
TCGA-FV-A23B	1.44
TCGA-G3-A25W	1.44
TCGA-G3-A7M6	1.44
TCGA-UB-A7ME	1.44
TCGA-ZP-A9CY	1.44
TCGA-DD-AADI	1.46
TCGA-DD-AAVV	1.46
TCGA-EP-A26S	1.46
TCGA-G3-AAV5	1.46
TCGA-CC-A8HU	1.48
TCGA-FV-A3R2	1.48
TCGA-FV-A495	1.48
TCGA-QA-A7B7	1.48
TCGA-RC-A7SF	1.48
TCGA-ED-A4XI	1.5
TCGA-G3-AAV3	1.5
TCGA-KR-A7K0	1.5
TCGA-DD-A1EL	1.52
TCGA-DD-A4NQ	1.52
TCGA-DD-AADD	1.52
TCGA-DD-AAEH	1.52
TCGA-DD-AAW3	1.52
TCGA-T1-A6J8	1.52
TCGA-ZS-A9CD	1.52
TCGA-ZS-A9CF	1.52
TCGA-EP-A3JL	1.54
TCGA-2V-A95S	1.56
TCGA-2Y-A9GT	1.56
TCGA-DD-AACD	1.56
TCGA-DD-AADR	1.56
TCGA-DD-AADU	1.56
TCGA-G3-A3CG	1.56
TCGA-2Y-A9GZ	1.58
TCGA-5R-AA1C	1.6
TCGA-BW-A5NQ	1.6
TCGA-BW-A5NO	1.62
TCGA-DD-A11C	1.62
TCGA-DD-AACJ	1.62
TCGA-DD-AAVY	1.62
TCGA-ED-A66Y	1.62
TCGA-CC-A3MC	1.64
TCGA-DD-A116	1.64
TCGA-DD-AAW0	1.64
TCGA-UB-A7MF	1.64
TCGA-BC-A217	1.66
TCGA-DD-A114	1.66
TCGA-DD-AACB	1.66
TCGA-ZP-A9CV	1.68
TCGA-CC-5264	1.7
TCGA-DD-AACG	1.7
TCGA-DD-AACH	1.7
TCGA-DD-AAD6	1.72
TCGA-G3-AAV4	1.72
TCGA-5C-A9VH	1.74
TCGA-BC-A10W	1.74
TCGA-BD-A3EP	1.74
TCGA-CC-A9FS	1.74
TCGA-NI-A8LF	1.74
TCGA-DD-AACV	1.76
TCGA-DD-AADP	1.76
TCGA-FV-A496	1.76
TCGA-DD-A4NV	1.78
TCGA-FV-A4ZP	1.78
TCGA-BC-A10R	1.8
TCGA-DD-A11A	1.8
TCGA-DD-A73G	1.8
TCGA-DD-AAD0	1.8
TCGA-DD-AADN	1.8
TCGA-G3-A5SJ	1.8
TCGA-LG-A9QD	1.8
TCGA-CC-A7IL	1.82
TCGA-DD-AAD1	1.82
TCGA-DD-AAE9	1.82
TCGA-EP-A2KA	1.82
TCGA-K7-A5RG	1.82
TCGA-DD-A3A8	1.84
TCGA-G3-A5SM	1.84
TCGA-DD-AACA	1.86
TCGA-DD-AACU	1.86
TCGA-DD-AAW1	1.86
TCGA-UB-A7MD	1.86
TCGA-NI-A4U2	1.88
TCGA-DD-AAD8	1.9
TCGA-DD-AADE	1.9
TCGA-FV-A2QR	1.9
TCGA-MI-A75C	1.92
TCGA-CC-A3M9	1.96
TCGA-DD-AADA	1.96
TCGA-DD-A113	1.98
TCGA-DD-A73E	1.98
TCGA-MI-A75E	1.98
TCGA-DD-AADB	2
TCGA-DD-A11D	2.02
TCGA-DD-A3A7	2.02
TCGA-DD-A4NF	2.02
TCGA-DD-AAW2	2.02
TCGA-CC-5262	2.04
TCGA-CC-A7IF	2.04
TCGA-DD-A118	2.04
TCGA-DD-A4NI	2.04
TCGA-DD-AADQ	2.06
TCGA-G3-A6UC	2.06
TCGA-G3-A5SL	2.08
TCGA-ZS-A9CE	2.08
TCGA-CC-5263	2.1
TCGA-DD-AADL	2.1
TCGA-ED-A8O5	2.1
TCGA-G3-A7M9	2.1
TCGA-2Y-A9H9	2.12
TCGA-DD-AACX	2.12
TCGA-DD-AAEI	2.12
TCGA-FV-A2QQ	2.12
TCGA-HP-A5N0	2.12
TCGA-2Y-A9H3	2.14
TCGA-BC-A69H	2.14
TCGA-5C-A9VG	2.16
TCGA-DD-AAD5	2.16
TCGA-RC-A7SK	2.18
TCGA-BC-4073	2.2
TCGA-3K-AAZ8	2.22
TCGA-DD-AACF	2.22
TCGA-ZP-A9D1	2.22
TCGA-2Y-A9H1	2.26
TCGA-MI-A75H	2.26
TCGA-2Y-A9GU	2.28
TCGA-CC-5259	2.28
TCGA-DD-A1EB	2.32
TCGA-DD-AAEB	2.32
TCGA-2Y-A9HA	2.34
TCGA-DD-AACK	2.34
TCGA-G3-A25S	2.34
TCGA-CC-5258	2.36
TCGA-CC-A7IG	2.36
TCGA-BC-A10U	2.38
TCGA-WJ-A86L	2.38
TCGA-CC-A5UE	2.4
TCGA-ED-A459	2.4
TCGA-CC-A8HV	2.42
TCGA-DD-AADS	2.42
TCGA-CC-A7IJ	2.46
TCGA-DD-AADG	2.46
TCGA-XR-A8TF	2.46
TCGA-DD-AACP	2.58
TCGA-CC-A9FW	2.64
TCGA-DD-AAE3	2.66
TCGA-CC-A7II	2.72
TCGA-DD-AADM	2.76
TCGA-CC-A7IE	2.8
TCGA-DD-AACZ	2.82
TCGA-G3-AAV0	2.84
TCGA-RC-A6M4	2.84
TCGA-MI-A75I	2.9
TCGA-BC-A10Z	3.12
TCGA-DD-AAEA	3.16
TCGA-G3-A7M5	3.26
TCGA-DD-AACT	3.3
TCGA-RC-A6M6	3.38
TCGA-CC-A8HT	3.4
TCGA-DD-AADO	3.4
TCGA-LG-A6GG	3.42
TCGA-DD-AACQ	3.54
TCGA-CC-A5UD	3.56
TCGA-G3-A3CK	3.62
TCGA-DD-AADF	3.68
TCGA-DD-AAE7	3.7
TCGA-MI-A75G	3.92
TCGA-ED-A7PZ	4.66
TCGA-DD-AACL	5.06
TCGA-DD-AACI	5.22
TCGA-CC-A7IK	5.28
TCGA-DD-A3A9	5.28
TCGA-DD-A1EE	5.56
TCGA-WQ-A9G7	7.82
TCGA-DD-AAC8	9.72
TCGA-CC-A7IH	12.8
TCGA-4R-AA8I	18.94
TCGA-UB-A7MB	25.4
